# Supplementary material for: [μ-N 1,N 2-Bis(pyridin-2-yl)hydrazine-1,2-dicarbothio­amidato]bis­[chlorido­copper(II)]
Source: Acta Crystallogr Sect E Struct Rep Online. 2012 Dec 12;69(Pt 1):m45. doi: 10.1107/S1600536812048659 (PMC3588330; doi:10.1107/S1600536812048659)
Supplement: Supplementary file 1 [file e-69-00m45-sup1.cif]

##############################################################################
#                                                                            #
# This CIF contains the data in a paper accepted for publication in          #
# Acta Crystallographica Section E. It conforms to the requirements of       #
# Notes for Authors for Acta Crystallographica Section E, and has been       #
# peer reviewed under the auspices of the IUCr Commission on Journals.       #
#                                                                            #
# Full details of the Crystallographic Information File format               #
# are given in the paper "The Crystallographic Information File (CIF):       #
# a New Standard Archive File for Crystallography" by S. R. Hall, F. H.      #
# Allen and I. D. Brown [Acta Cryst. (1991), A47, 655-685].                  #
#                                                                            #
# The current version of the core CIF dictionary is obtainable from          #
# ftp://ftp.iucr.org/pub/cif_core.dic.                                       #
#                                                                            #
# Software is freely available for graphical display of the structure(s)     #
# in this CIF. For information consult the CIF software page                 #
# http://www.iucr.org/resources/cif/software.                                #
#                                                                            #
# This file may be used for bona fide research purposes within the           #
# scientific community so long as proper attribution is given to the journal # 
# article from which it was obtained.                                        #
#                                                                            #
##############################################################################
data_global
_audit_creation_method     'SHELXL-97'
_journal_date_recd_electronic     2012-03-16
_journal_date_accepted     2012-11-27
_journal_name_full     'Acta Crystallographica, Section E'
_journal_year     2013
_journal_volume     69
_journal_issue      1
_journal_page_first     m45
_journal_page_last     m45
_journal_paper_category     QM
_journal_paper_doi     10.1107/S1600536812048659
_journal_coeditor_code     SU2393
_publ_contact_author_name     'Bingguang Zhang'
_publ_contact_author_address
;
College of Chemistry and Material Science
South-Central University for Nationalities
Wuhan, Hubei 430074
People's Republic of China
;
_publ_contact_author_email     zhangbg68@yahoo.com
_publ_contact_author_fax     '86 27 67842752'
_publ_contact_author_phone     '86 27 67842752'
_publ_section_title
;\
[\m-<i>N</i>^1^,<i>N</i>^2^-Bis(pyridin-2-yl)hydrazine-1,2-dicarbothioamidato]\
bis[chloridocopper(II)]
;
loop_
    _publ_author_name
    _publ_author_footnote
    _publ_author_address
    'Yang Liu' ?
;
College of Chemistry and Material Science
South-Central University for Nationalities
Wuhan, Hubei 430074
People's Republic of China
;
    'Bingguang Zhang' ?
;
College of Chemistry and Material Science
South-Central University for Nationalities
Wuhan, Hubei 430074
People's Republic of China
;
    'Kejian Deng' ?
;
College of Chemistry and Material Science
South-Central University for Nationalities
Wuhan, Hubei 430074
People's Republic of China
;
data_I
_audit_creation_method     SHELXL-97
_chemical_name_systematic
;
[\m-<i>N</i>^1^,<i>N</i>^2^-Bis(pyridin-2-yl)hydrazine-1,2-
dicarbothioamidato]bis[chloridocopper(II)]
;
_chemical_name_common     ?
_chemical_formula_moiety     'C12 H10 Cl2 Cu2 N6 S2'
_chemical_formula_sum     'C12 H10 Cl2 Cu2 N6 S2'
_chemical_formula_iupac     '[Cu2 (C12 H10 N6 S2) Cl2]'
_chemical_formula_weight     500.36
_chemical_melting_point     ?
_symmetry_cell_setting     monoclinic
_symmetry_space_group_name_H-M     'C 2/c'
_symmetry_space_group_name_Hall     '-C 2yc'
loop_
    _symmetry_equiv_pos_site_id
    _symmetry_equiv_pos_as_xyz
    1 x,y,z
    2 -x,y,1/2-z
    3 -x,-y,-z
    4 x,-y,1/2+z
    5 1/2+x,1/2+y,z
    6 1/2-x,1/2+y,1/2-z
    7 1/2-x,1/2-y,-z
    8 1/2+x,1/2-y,1/2+z
_cell_length_a     15.825(3)
_cell_length_b     7.6190(13)
_cell_length_c     15.082(4)
_cell_angle_alpha     90.00
_cell_angle_beta     118.179(2)
_cell_angle_gamma     90.00
_cell_volume     1602.9(6)
_cell_formula_units_Z     4
_cell_measurement_reflns_used     253
_cell_measurement_theta_min     2.9206
_cell_measurement_theta_max     29.5318
_cell_measurement_temperature     293(2)
_exptl_crystal_description     block
_exptl_crystal_colour     black
_exptl_crystal_size_max     0.32
_exptl_crystal_size_mid     0.28
_exptl_crystal_size_min     0.27
_exptl_crystal_density_diffrn     2.073
_exptl_crystal_density_meas     ?
_exptl_crystal_density_method     'not measured'
_exptl_crystal_F_000     992
_exptl_absorpt_coefficient_mu     3.255
_exptl_absorpt_correction_type     multi-scan
_exptl_absorpt_process_details     '(SADABS; Bruker, 2003)'
_exptl_absorpt_correction_T_min     0.4224
_exptl_absorpt_correction_T_max     0.4736
_exptl_special_details     ?
_diffrn_ambient_temperature     293(2)
_diffrn_radiation_type     MoK\a
_diffrn_radiation_wavelength     0.71073
_diffrn_radiation_source     'fine-focus sealed tube'
_diffrn_radiation_monochromator     graphite
_diffrn_measurement_device_type     'Bruker SMART APEX CCD'
_diffrn_measurement_method     '\f and \w scans'
_diffrn_detector_area_resol_mean     ?
_diffrn_reflns_number     4270
_diffrn_reflns_av_R_equivalents     0.0182
_diffrn_reflns_av_sigmaI/netI     0.0203
_diffrn_reflns_theta_min     2.92
_diffrn_reflns_theta_max     25.99
_diffrn_reflns_theta_full     25.99
_diffrn_measured_fraction_theta_max     0.990
_diffrn_measured_fraction_theta_full     0.990
_diffrn_reflns_limit_h_min     -19
_diffrn_reflns_limit_h_max     18
_diffrn_reflns_limit_k_min     -9
_diffrn_reflns_limit_k_max     7
_diffrn_reflns_limit_l_min     -18
_diffrn_reflns_limit_l_max     17
_diffrn_standards_number     ?
_diffrn_standards_interval_count     ?
_diffrn_standards_interval_time     ?
_diffrn_standards_decay_%     ?
_refine_special_details
;
Refinement of <i>F</i>^2^ against ALL reflections. The weighted <i>R</i>-factor
<i>wR</i> and goodness of fit <i>S</i> are based on <i>F</i>^2^, conventional
<i>R</i>-factors <i>R</i> are based on <i>F</i>, with <i>F</i> set to zero for
negative <i>F</i>^2^. The threshold expression of <i>F</i>^2^ >
\s(<i>F</i>^2^) is used only for calculating <i>R</i>-factors(gt) <i>etc</i>.
and is not relevant to the choice of reflections for refinement.
<i>R</i>-factors based on <i>F</i>^2^ are statistically about twice as large
as those based on <i>F</i>, and <i>R</i>- factors based on ALL data will be
even larger.
;
_reflns_number_total     1561
_reflns_number_gt     1445
_reflns_threshold_expression     I>2sigma(I)
_refine_ls_structure_factor_coef     Fsqd
_refine_ls_matrix_type     full
_refine_ls_R_factor_all     0.0265
_refine_ls_R_factor_gt     0.0242
_refine_ls_wR_factor_gt     0.0661
_refine_ls_wR_factor_ref     0.0675
_refine_ls_goodness_of_fit_ref     1.068
_refine_ls_restrained_S_all     1.068
_refine_ls_number_reflns     1561
_refine_ls_number_parameters     110
_refine_ls_number_restraints     0
_refine_ls_hydrogen_treatment     constr
_refine_ls_weighting_scheme     calc
_refine_ls_weighting_details
         'calc w=1/[\s^2^(Fo^2^)+(0.0374P)^2^+2.3083P] where P=(Fo^2^+2Fc^2^)/3'
_atom_sites_solution_hydrogens     geom
_atom_sites_solution_primary     direct
_atom_sites_solution_secondary     difmap
_refine_ls_shift/su_max     0.000
_refine_ls_shift/su_mean     0.000
_refine_diff_density_max     0.727
_refine_diff_density_min     -0.336
_refine_ls_extinction_method     'SHELXL97 (Sheldrick, 2008)'
_refine_ls_extinction_coef     0.0018(3)
_refine_ls_extinction_expression
                                  'Fc^*^=kFc[1+0.001xFc^2^\l^3^/sin(2\q)]^-1/4^'
loop_
    _atom_type_symbol
    _atom_type_description
    _atom_type_scat_dispersion_real
    _atom_type_scat_dispersion_imag
    _atom_type_scat_source
    'C' 'C' 0.0033 0.0016
                         'International Tables Vol C Tables 4.2.6.8 and 6.1.1.4'
    'H' 'H' 0.0000 0.0000
                         'International Tables Vol C Tables 4.2.6.8 and 6.1.1.4'
    'N' 'N' 0.0061 0.0033
                         'International Tables Vol C Tables 4.2.6.8 and 6.1.1.4'
    'S' 'S' 0.1246 0.1234
                         'International Tables Vol C Tables 4.2.6.8 and 6.1.1.4'
    'Cu' 'Cu' 0.3201 1.2651
                         'International Tables Vol C Tables 4.2.6.8 and 6.1.1.4'
    'Cl' 'Cl' 0.1484 0.1585
                         'International Tables Vol C Tables 4.2.6.8 and 6.1.1.4'
_computing_data_collection     'SMART (Bruker, 2003)'
_computing_cell_refinement     'SAINT-Plus (Bruker, 2003)'
_computing_data_reduction     'SAINT-Plus (Bruker, 2003)'
_computing_structure_solution     'SHELXS97 (Sheldrick, 2008)'
_computing_structure_refinement     'SHELXL97 (Sheldrick, 2008)'
_computing_molecular_graphics     'SHELXTL (Sheldrick, 2008)'
_computing_publication_material     'SHELXTL (Sheldrick, 2008)'
loop_
    _atom_site_type_symbol
    _atom_site_label
    _atom_site_fract_x
    _atom_site_fract_y
    _atom_site_fract_z
    _atom_site_U_iso_or_equiv
    _atom_site_thermal_displace_type
    _atom_site_calc_flag
    _atom_site_refinement_flags
    _atom_site_occupancy
    _atom_site_disorder_assembly
    _atom_site_disorder_group
    Cu Cu1 0.12780(2) 0.63445(4) 0.20890(2) 0.02660(10)
                                                      Uani d . 1.000 . .
    Cl Cl1 0.25399(4) 0.50248(9) 0.20491(5) 0.0355(2) Uani d . 1.000 . .
    S S2 0.18501(4) 0.59737(10) 0.37400(5) 0.0336(2) Uani d . 1.000 . .
    N N1 0.07304(14) 0.7259(3) 0.06931(14) 0.0267(6) Uani d . 1.000 . .
    N N2 0.08612(15) 0.6577(3) 0.46876(15) 0.0297(6) Uani d . 1.000 . .
    N N3 -0.00303(14) 0.6631(3) 0.29480(15) 0.0258(6) Uani d . 1.000 . .
    C C1 -0.02056(17) 0.7259(3) 0.00390(18) 0.0265(7) Uani d . 1.000 . .
    C C2 -0.05668(19) 0.7912(4) -0.09283(19) 0.0356(8) Uani d . 1.000 . .
    C C3 0.0058(2) 0.8611(4) -0.1223(2) 0.0452(10) Uani d . 1.000 . .
    C C4 0.1031(2) 0.8622(4) -0.0559(2) 0.0434(10) Uani d . 1.000 . .
    C C5 0.13323(19) 0.7951(4) 0.03822(19) 0.0340(8) Uani d . 1.000 . .
    C C6 0.07986(17) 0.6433(3) 0.37555(18) 0.0248(7) Uani d . 1.000 . .
    H H2 -0.12210 0.78770 -0.13690 0.0430 Uiso c R 1.000 . .
    H H2A 0.13840 0.61870 0.51760 0.0360 Uiso c R 1.000 . .
    H H3 -0.01690 0.90740 -0.18660 0.0540 Uiso c R 1.000 . .
    H H4 0.14670 0.90750 -0.07490 0.0520 Uiso c R 1.000 . .
    H H5 0.19850 0.79710 0.08320 0.0410 Uiso c R 1.000 . .
loop_
    _atom_site_aniso_label
    _atom_site_aniso_U_11
    _atom_site_aniso_U_22
    _atom_site_aniso_U_33
    _atom_site_aniso_U_12
    _atom_site_aniso_U_13
    _atom_site_aniso_U_23
    Cu1 0.0178(2) 0.0406(2) 0.0238(2) 0.00170(10)
                                                0.01180(10)
                                                          0.00020(10)
    Cl1 0.0250(3) 0.0472(4) 0.0381(3) 0.0039(3) 0.0181(3) -0.0055(3)
    S2 0.0188(3) 0.0567(4) 0.0270(3) 0.0091(3) 0.0123(3) 0.0067(3)
    N1 0.0221(10) 0.0354(12) 0.0249(10) -0.0031(8) 0.0131(8) -0.0023(9)
    N2 0.0190(10) 0.0477(13) 0.0217(10) 0.0072(9) 0.0090(9) 0.0026(9)
    N3 0.0191(10) 0.0392(12) 0.0213(9) -0.0001(8) 0.0113(8) 0.0005(8)
    C1 0.0251(12) 0.0323(13) 0.0260(11) -0.0019(10) 0.0152(10) -0.0031(10)
    C2 0.0294(13) 0.0508(17) 0.0245(12) -0.0022(12) 0.0109(11) 0.0020(11)
    C3 0.0462(18) 0.064(2) 0.0302(14) -0.0015(14) 0.0221(14) 0.0078(13)
    C4 0.0428(17) 0.0564(19) 0.0422(16) -0.0074(13) 0.0294(15) 0.0031(13)
    C5 0.0268(13) 0.0445(15) 0.0354(13) -0.0062(11) 0.0186(12) -0.0029(12)
    C6 0.0204(12) 0.0304(13) 0.0252(11) 0.0001(9) 0.0121(10) 0.0007(9)
_geom_special_details
;
 Bond distances, angles etc. have been calculated using the
 rounded fractional coordinates. All su's are estimated
 from the variances of the (full) variance-covariance matrix.
 The cell esds are taken into account in the estimation of
 distances, angles and torsion angles
;
loop_
    _geom_bond_atom_site_label_1
    _geom_bond_atom_site_label_2
    _geom_bond_site_symmetry_1
    _geom_bond_site_symmetry_2
    _geom_bond_distance
    _geom_bond_publ_flag
    Cu1 Cl1 . . 2.2619(10) yes
    Cu1 S2 . . 2.2295(9) yes
    Cu1 N1 . . 1.986(2) yes
    Cu1 N3 . 2_555 1.961(3) yes
    S2 C6 . . 1.711(3) no
    N1 C1 . . 1.337(4) no
    N1 C5 . . 1.352(4) no
    N2 C6 . . 1.366(3) no
    N2 C1 . 2_555 1.386(4) no
    N3 C6 . . 1.311(3) no
    N3 N3 . 2_555 1.399(3) no
    N2 H2A . . 0.8600 no
    C1 C2 . . 1.384(4) no
    C2 C3 . . 1.369(5) no
    C3 C4 . . 1.385(4) no
    C4 C5 . . 1.366(4) no
    C2 H2 . . 0.9300 no
    C3 H3 . . 0.9300 no
    C4 H4 . . 0.9300 no
    C5 H5 . . 0.9300 no
loop_
    _geom_angle_atom_site_label_1
    _geom_angle_atom_site_label_2
    _geom_angle_atom_site_label_3
    _geom_angle_site_symmetry_1
    _geom_angle_site_symmetry_2
    _geom_angle_site_symmetry_3
    _geom_angle
    _geom_angle_publ_flag
    Cl1 Cu1 S2 . . . 94.32(3) no
    Cl1 Cu1 N1 . . . 94.39(7) no
    Cl1 Cu1 N3 . . 2_555 159.80(7) no
    S2 Cu1 N1 . . . 166.41(7) no
    S2 Cu1 N3 . . 2_555 85.31(6) no
    N1 Cu1 N3 . . 2_555 90.08(9) no
    Cu1 S2 C6 . . . 96.01(9) no
    Cu1 N1 C1 . . . 123.98(19) no
    Cu1 N1 C5 . . . 118.58(18) no
    C1 N1 C5 . . . 117.4(2) no
    C1 N2 C6 2_555 . . 129.5(2) no
    Cu1 N3 C6 2_555 . . 124.48(19) no
    N3 N3 C6 2_555 . . 113.7(2) no
    Cu1 N3 N3 2_555 . 2_555 119.99(16) no
    C6 N2 H2A . . . 115.00 no
    C1 N2 H2A 2_555 . . 115.00 no
    N2 C1 C2 2_555 . . 117.0(3) no
    N1 C1 C2 . . . 122.7(3) no
    N1 C1 N2 . . 2_555 120.3(2) no
    C1 C2 C3 . . . 118.7(3) no
    C2 C3 C4 . . . 119.6(3) no
    C3 C4 C5 . . . 118.2(3) no
    N1 C5 C4 . . . 123.3(3) no
    N2 C6 N3 . . . 120.1(3) no
    S2 C6 N2 . . . 115.6(2) no
    S2 C6 N3 . . . 124.3(2) no
    C1 C2 H2 . . . 121.00 no
    C3 C2 H2 . . . 121.00 no
    C2 C3 H3 . . . 120.00 no
    C4 C3 H3 . . . 120.00 no
    C3 C4 H4 . . . 121.00 no
    C5 C4 H4 . . . 121.00 no
    N1 C5 H5 . . . 118.00 no
    C4 C5 H5 . . . 118.00 no
loop_
    _geom_torsion_atom_site_label_1
    _geom_torsion_atom_site_label_2
    _geom_torsion_atom_site_label_3
    _geom_torsion_atom_site_label_4
    _geom_torsion_site_symmetry_1
    _geom_torsion_site_symmetry_2
    _geom_torsion_site_symmetry_3
    _geom_torsion_site_symmetry_4
    _geom_torsion
    _geom_torsion_publ_flag
    Cl1 Cu1 S2 C6 . . . . -165.43(8) no
    N3 Cu1 S2 C6 2_555 . . . -5.68(11) no
    Cl1 Cu1 N1 C1 . . . . 138.8(2) no
    Cl1 Cu1 N1 C5 . . . . -42.3(2) no
    N3 Cu1 N1 C1 2_555 . . . -21.5(2) no
    N3 Cu1 N1 C5 2_555 . . . 157.5(2) no
    Cl1 Cu1 N3 N3 . . 2_555 . 94.0(2) no
    Cl1 Cu1 N3 C6 . . 2_555 2_555 -69.8(3) no
    S2 Cu1 N3 N3 . . 2_555 . 4.18(18) no
    S2 Cu1 N3 C6 . . 2_555 2_555 -159.6(2) no
    N1 Cu1 N3 N3 . . 2_555 . -163.03(19) no
    N1 Cu1 N3 C6 . . 2_555 2_555 33.2(2) no
    Cu1 S2 C6 N2 . . . . -171.77(17) no
    Cu1 S2 C6 N3 . . . . 8.8(2) no
    C1 N1 C5 C4 . . . . -0.7(4) no
    Cu1 N1 C1 C2 . . . . 179.7(2) no
    C5 N1 C1 C2 . . . . 0.8(4) no
    Cu1 N1 C1 N2 . . . 2_555 -0.7(3) no
    C5 N1 C1 N2 . . . 2_555 -179.7(2) no
    Cu1 N1 C5 C4 . . . . -179.7(2) no
    C1 N2 C6 S2 2_555 . . . 166.0(2) no
    C6 N2 C1 N1 2_555 2_555 . . 26.4(4) no
    C6 N2 C1 C2 2_555 2_555 . . -154.0(3) no
    C1 N2 C6 N3 2_555 . . . -14.5(4) no
    N3 N3 C6 N2 2_555 . . . 173.7(2) no
    Cu1 N3 C6 S2 2_555 . . . 157.76(14) no
    Cu1 N3 C6 N2 2_555 . . . -21.7(3) no
    C6 N3 N3 Cu1 . . 2_555 . 0.2(3) no
    C6 N3 N3 C6 . . 2_555 2_555 165.6(2) no
    Cu1 N3 N3 Cu1 2_555 . 2_555 . -165.23(11) no
    N3 N3 C6 S2 2_555 . . . -6.9(3) no
    N1 C1 C2 C3 . . . . -1.0(4) no
    N2 C1 C2 C3 2_555 . . . 179.4(3) no
    C1 C2 C3 C4 . . . . 1.1(4) no
    C2 C3 C4 C5 . . . . -1.0(5) no
    C3 C4 C5 N1 . . . . 0.8(5) no
loop_
    _geom_hbond_atom_site_label_D
    _geom_hbond_atom_site_label_H
    _geom_hbond_atom_site_label_A
    _geom_hbond_site_symmetry_A
    _geom_hbond_distance_DH
    _geom_hbond_distance_HA
    _geom_hbond_distance_DA
    _geom_hbond_angle_DHA
    _geom_hbond_publ_flag
    N2 H2A Cl1 4_565 0.86 2.70 3.507(2) 156 yes
    C2 H2 Cl1 8_464 0.93 2.77 3.482(3) 134 yes
    C5 H5 S2 6_555 0.93 2.82 3.425(3) 124 yes
