# Supplementary material for: [μ-N 1,N 2-Bis(pyridin-2-yl)hydrazine-1,2-dicarbothio­amidato]bis­[chlorido­copper(II)]
Source: Acta Crystallogr Sect E Struct Rep Online. 2012 Dec 12;69(Pt 1):m45. doi: 10.1107/S1600536812048659 (PMC3588330; doi:10.1107/S1600536812048659)
Supplement: Supplementary file 2 [file e-69-00m45-Isup2.hkl]

# 
# h,k,l, Fc-squared, Fo-squared, sigma(Fo-squared) and status flag 
# 
data_I
_shelx_title ' 1 in C2/c' 
_shelx_refln_list_code          4 
_shelx_F_calc_maximum      376.60 
_exptl_crystal_F_000       992.00 
_reflns_d_resolution_high  0.8109 
 
loop_ 
 _symmetry_equiv_pos_as_xyz 
 'x, y, z' 
 '-x, y, -z+1/2' 
 'x+1/2, y+1/2, z' 
 '-x+1/2, y+1/2, -z+1/2' 
 '-x, -y, -z' 
 'x, -y, z-1/2' 
 '-x+1/2, -y+1/2, -z' 
 'x+1/2, -y+1/2, z-1/2' 
 
_cell_length_a    15.8248 
_cell_length_b     7.6190 
_cell_length_c    15.0822 
_cell_angle_alpha  90.000 
_cell_angle_beta  118.179 
_cell_angle_gamma  90.000 
 
_shelx_F_squared_multiplier     1.000 
 
loop_ 
 _refln_index_h 
 _refln_index_k 
 _refln_index_l 
 _refln_F_squared_calc 
 _refln_F_squared_meas 
 _refln_F_squared_sigma 
 _refln_observed_status 
   2   0   0     1415.79     1304.10     33.38 o 
   4   0   0    12311.65    11982.15    258.63 o 
   6   0   0     1075.01     1143.08     39.57 o 
   8   0   0    27034.70    27759.13    593.85 o 
  10   0   0       22.10       17.81     10.97 o 
  12   0   0       61.66      109.78     19.33 o 
  14   0   0      170.38      184.17     26.61 o 
  16   0   0    16769.17    17943.25    430.30 o 
   1   1   0    22415.27    21402.19    375.67 o 
   3   1   0    24209.91    24502.58    253.88 o 
   5   1   0     1501.79     1541.74     27.06 o 
   7   1   0     3183.47     3149.73     60.43 o 
   9   1   0       82.96       38.47      7.70 o 
  11   1   0      149.25      154.75     14.03 o 
  13   1   0     2886.48     2743.31     66.99 o 
  15   1   0     3374.10     3464.80     84.76 o 
  17   1   0      248.34      260.45     25.77 o 
   0   2   0     6129.34     7501.69    118.88 o 
   2   2   0    50727.17    50435.38   1093.22 o 
   4   2   0    11394.82    11308.20    121.78 o 
   6   2   0     1594.96     1639.85     24.53 o 
   8   2   0      696.39      727.24     17.60 o 
  10   2   0     1675.57     1710.19     44.11 o 
  12   2   0     1961.19     2037.23     53.12 o 
  14   2   0     4276.65     4123.53     91.36 o 
  16   2   0      346.66      305.60     39.64 o 
   1   3   0    19980.69    20369.07    219.60 o 
   3   3   0     6853.81     6356.95     76.58 o 
   5   3   0     2978.50     3099.09     37.50 o 
   7   3   0     1821.22     1782.73     32.64 o 
   9   3   0     3840.31     3607.65     61.70 o 
  11   3   0      826.98      870.09     31.70 o 
  13   3   0        9.11       31.49     11.76 o 
  15   3   0     1649.78     1703.17     84.00 o 
   0   4   0    20407.10    19697.98    305.60 o 
   2   4   0     2073.20     2053.63     33.20 o 
   4   4   0    33953.45    32637.82    350.61 o 
   6   4   0     7105.49     6860.39     87.82 o 
   8   4   0     1206.00     1177.62     26.89 o 
  10   4   0     5334.72     5388.38     78.00 o 
  12   4   0     5297.86     5304.37    184.58 o 
  14   4   0      640.68      649.10     57.62 o 
   1   5   0     1493.39     1469.17     28.65 o 
   3   5   0    10658.80    10518.64    125.88 o 
   5   5   0        4.70        1.10      4.42 o 
   7   5   0      150.09      119.60     10.16 o 
   9   5   0        3.79       18.07     11.29 o 
  11   5   0      641.50      610.45     34.82 o 
  13   5   0     1282.83     1304.48     54.25 o 
   0   6   0     3627.42     3779.01     81.86 o 
   2   6   0       55.85       79.84      8.67 o 
   4   6   0       89.66       99.67      9.89 o 
   6   6   0     2534.51     2456.32     74.23 o 
   8   6   0     6606.74     6410.65    133.27 o 
  10   6   0      484.29      513.77     33.59 o 
  12   6   0      168.98      141.67     27.69 o 
   1   7   0     1605.03     1598.48     35.47 o 
   3   7   0     1418.80     1429.71     51.49 o 
   5   7   0     2733.13     2895.22     75.91 o 
   7   7   0     1257.97     1359.45     96.64 o 
   9   7   0      443.99      422.90     31.54 o 
  11   7   0     1234.81     1216.23     53.27 o 
   0   8   0     4870.16     5021.96    156.17 o 
   2   8   0      331.44      347.41     26.48 o 
   4   8   0      244.39      256.13     24.38 o 
   6   8   0      382.40      420.08     30.97 o 
   8   8   0     1641.50     1868.22     68.94 o 
   3   9   0       89.65      119.23     31.27 o 
 -17   1   1      442.52      519.95     33.89 o 
 -15   1   1     3937.98     4393.44    124.40 o 
 -13   1   1       73.14       76.61     12.88 o 
 -11   1   1     1231.45     1218.55     36.88 o 
  -9   1   1       18.07       24.87      6.78 o 
  -7   1   1    23878.55    25858.66    389.20 o 
  -5   1   1      145.98      180.46     24.56 o 
  -3   1   1    27635.47    29156.46    351.54 o 
  -1   1   1    25026.16    24346.88    931.46 o 
   1   1   1    28858.37    27969.61    414.24 o 
   3   1   1    12401.65    12085.96    177.89 o 
   5   1   1    12844.72    13635.05    209.07 o 
   7   1   1      127.11       53.01      6.89 o 
   9   1   1     8984.99     8695.90    146.80 o 
  11   1   1      359.82      381.04     20.42 o 
  13   1   1     3985.02     3851.18     85.26 o 
  15   1   1     2716.99     2636.90     58.33 o 
 -16   2   1     7626.53     7602.64    149.61 o 
 -14   2   1     1234.15     1228.76     42.59 o 
 -12   2   1      132.49      150.79     14.95 o 
 -10   2   1      866.87      884.64     33.08 o 
  -8   2   1     6387.96     6328.43     75.63 o 
  -6   2   1    10114.73     9626.22    106.62 o 
  -4   2   1    25736.09    24168.30    295.57 o 
  -2   2   1    16153.22    15894.82    198.69 o 
   0   2   1   141830.16   128689.93   1779.05 o 
   2   2   1     2193.54     2401.93     27.88 o 
   4   2   1    13669.83    13756.26    139.25 o 
   6   2   1      130.33      241.43     19.43 o 
   8   2   1    14467.99    14090.09    178.30 o 
  10   2   1     5608.34     5729.80    106.54 o 
  12   2   1     8695.07     8655.25    154.76 o 
  14   2   1       73.95       38.98     19.33 o 
  16   2   1     5160.35     5456.91    174.87 o 
 -15   3   1      459.56      472.00     28.65 o 
 -13   3   1     1459.35     1407.06     44.60 o 
 -11   3   1     1353.12     1298.32     39.47 o 
  -9   3   1     2514.20     2732.46     50.23 o 
  -7   3   1     5312.93     4998.46     61.29 o 
  -5   3   1     1266.55     1213.74     22.86 o 
  -3   3   1    16820.44    15983.54    175.78 o 
  -1   3   1    13811.46    14161.45    155.88 o 
   1   3   1     1044.22     1124.79     19.71 o 
   3   3   1     7939.55     7793.02     80.26 o 
   5   3   1       41.79       25.48      5.03 o 
   7   3   1       52.73      105.40     12.13 o 
   9   3   1     4276.89     4215.42     71.44 o 
  11   3   1       88.42       61.58     10.01 o 
  13   3   1     2708.92     2558.58    140.09 o 
  15   3   1     1465.68     1433.23     59.09 o 
 -16   4   1      354.75      333.15     32.33 o 
 -14   4   1     2041.45     2009.42     71.19 o 
 -12   4   1       58.36       74.81     11.69 o 
 -10   4   1      467.82      511.81     18.75 o 
  -8   4   1     1066.05     1054.08     30.05 o 
  -6   4   1     1257.05     1350.36     27.39 o 
  -4   4   1       87.97      161.03     15.79 o 
  -2   4   1     2517.96     2786.85     41.27 o 
   0   4   1     1832.64     2039.91     32.62 o 
   2   4   1     3450.41     3350.96     47.15 o 
   4   4   1     1302.52     1264.06     24.90 o 
   6   4   1      108.97      140.45      7.40 o 
   8   4   1     2244.38     1994.84     37.39 o 
  10   4   1      494.31      436.29     50.99 o 
  12   4   1       69.66       78.75     27.80 o 
  14   4   1      119.57      127.70     26.17 o 
 -15   5   1     3019.31     3019.43     90.55 o 
 -13   5   1      131.73      128.84     21.19 o 
 -11   5   1     5389.70     5206.36    116.65 o 
  -9   5   1       79.46       75.89      9.70 o 
  -7   5   1     2757.93     2737.78     46.49 o 
  -5   5   1      407.91      461.12     15.90 o 
  -3   5   1     2942.19     2801.95     44.51 o 
  -1   5   1     4792.55     4821.30     65.67 o 
   1   5   1     6700.33     6441.32     82.86 o 
   3   5   1     3048.73     2925.17     45.83 o 
   5   5   1     5487.20     5440.83    126.20 o 
   7   5   1     3023.60     3104.52     77.31 o 
   9   5   1     6484.65     6456.02    134.78 o 
  11   5   1      201.75      220.04     24.14 o 
  13   5   1      195.95      189.68     25.33 o 
 -12   6   1     1289.79     1346.67     55.00 o 
 -10   6   1     1103.51     1068.90     45.50 o 
  -8   6   1     1093.87     1080.02     33.04 o 
  -6   6   1     2550.21     2575.58     46.17 o 
  -4   6   1     3336.53     3374.54     95.18 o 
  -2   6   1        2.81       41.03     25.31 o 
   0   6   1     8224.20     8266.87    105.60 o 
   2   6   1       73.40       58.37      8.07 o 
   4   6   1     7074.72     7182.20    110.65 o 
   6   6   1      151.39      138.33     33.23 o 
   8   6   1     4893.38     5064.63    166.48 o 
  10   6   1     2223.10     2176.74     69.93 o 
  12   6   1     1646.93     1790.39     66.57 o 
 -11   7   1        1.42       16.10     14.82 o 
  -9   7   1        1.26        2.56     11.70 o 
  -7   7   1      336.16      295.07     36.22 o 
  -5   7   1      130.28      114.87     16.74 o 
  -3   7   1     2776.58     2936.47     51.80 o 
  -1   7   1      529.96      535.49     20.27 o 
   1   7   1       38.01       61.66     10.85 o 
   3   7   1      288.59      323.02     83.35 o 
   5   7   1        1.92        8.42     11.52 o 
   7   7   1      372.84      442.61     33.29 o 
   9   7   1        7.04       19.33     15.27 o 
  -8   8   1      262.06      333.21     29.60 o 
  -6   8   1        2.20       12.39     13.21 o 
  -4   8   1      202.50      189.13     45.50 o 
  -2   8   1       71.82       59.27     15.05 o 
   0   8   1      362.99      341.33     29.54 o 
   2   8   1      145.32      168.11     21.00 o 
   4   8   1     1360.42     1499.39     54.81 o 
   6   8   1       10.09        1.67     13.59 o 
   8   8   1     2452.72     2293.79     74.94 o 
  -5   9   1      363.16      386.07     45.50 o 
   1   9   1      870.98      949.70     63.76 o 
   3   9   1      189.87      173.57     26.39 o 
 -18   0   2      316.22      302.55     39.42 o 
 -16   0   2     5470.56     5750.96    173.41 o 
 -14   0   2     1331.46     1399.84     65.30 o 
 -12   0   2      781.13      739.36     42.37 o 
 -10   0   2    30105.83    30924.79    664.74 o 
  -8   0   2    32089.39    33515.96    709.90 o 
  -6   0   2    20132.08    19556.70    418.55 o 
  -4   0   2     7735.47     7637.78    131.35 o 
  -2   0   2    34919.05    36345.16    970.18 o 
   0   0   2    15291.72    16254.30    328.60 o 
   2   0   2    14028.70    15973.30    335.45 o 
   4   0   2     6146.95     7410.48    166.60 o 
   6   0   2     9742.01     8250.20    189.27 o 
   8   0   2    41754.80    42179.70    888.17 o 
  10   0   2     1480.03     1648.02     62.06 o 
  12   0   2    10551.18    10292.62    229.54 o 
  14   0   2     2441.18     2421.41     93.27 o 
 -17   1   2       54.96       74.94     17.84 o 
 -15   1   2     3280.14     3437.73     83.40 o 
 -13   1   2      581.54      595.40     23.22 o 
 -11   1   2     1772.75     1668.35     44.53 o 
  -9   1   2     6240.48     6327.99    145.33 o 
  -7   1   2    61279.50    64636.16    777.75 o 
  -5   1   2     7970.36     9070.05    117.04 o 
  -3   1   2     5835.65     5829.76     75.76 o 
  -1   1   2     5732.02     6144.12     94.39 o 
   1   1   2    13185.33    13492.95    164.93 o 
   3   1   2     5806.64     6297.44     81.88 o 
   5   1   2     1572.65     1429.29     31.48 o 
   7   1   2      329.48      305.78     20.47 o 
   9   1   2    20431.61    20545.14    319.10 o 
  11   1   2     1414.72     1492.61     42.90 o 
  13   1   2     2761.87     2834.89    127.48 o 
  15   1   2     1648.03     1626.55     78.56 o 
 -16   2   2       69.46       67.28     13.29 o 
 -14   2   2     1731.52     1723.26     51.28 o 
 -12   2   2     1046.22      988.88     60.14 o 
 -10   2   2     3370.02     3328.49     64.05 o 
  -8   2   2     1295.59     1294.80     21.15 o 
  -6   2   2     4417.29     4306.46     63.22 o 
  -4   2   2     4517.49     4551.90     63.76 o 
  -2   2   2     1590.75     1812.22     25.87 o 
   0   2   2    25979.99    29020.42    270.51 o 
   2   2   2    12945.08    13829.06    132.84 o 
   4   2   2     4791.34     4659.09    101.79 o 
   6   2   2     8558.26     8548.79     99.21 o 
   8   2   2      384.14      381.19     13.57 o 
  10   2   2      821.47      868.11     30.08 o 
  12   2   2     1843.49     1832.19     78.36 o 
  14   2   2      132.48      117.60     27.04 o 
 -17   3   2     2069.64     2140.61     99.22 o 
 -15   3   2     1223.77     1258.56     45.18 o 
 -13   3   2      265.35      227.01     18.88 o 
 -11   3   2    16347.93    15635.49    217.68 o 
  -9   3   2     1552.24     1583.44     34.61 o 
  -7   3   2    13478.36    13265.37    173.75 o 
  -5   3   2     2764.59     2803.09     46.44 o 
  -3   3   2    24674.17    24076.34    258.90 o 
  -1   3   2    15883.09    16520.58    180.15 o 
   1   3   2     3920.94     3510.47     40.14 o 
   3   3   2      340.88      309.46      9.03 o 
   5   3   2    12954.38    12716.43    127.22 o 
   7   3   2     5814.18     5668.94     71.63 o 
   9   3   2     8398.73     8758.46    127.91 o 
  11   3   2      405.78      432.28     29.60 o 
  13   3   2     2505.35     2592.04     78.24 o 
  15   3   2     1544.75     1646.46     64.78 o 
 -16   4   2     1435.76     1502.40     82.79 o 
 -14   4   2     3626.58     3553.98     84.06 o 
 -12   4   2     3437.35     3447.13     66.20 o 
 -10   4   2     5367.98     5355.70     86.82 o 
  -8   4   2     1327.55     1325.09     28.35 o 
  -6   4   2    26780.60    25994.62    284.65 o 
  -4   4   2    13942.46    13015.10    152.25 o 
  -2   4   2     8036.10     8453.25    100.73 o 
   0   4   2     6547.41     6690.35     81.75 o 
   2   4   2     3201.92     3081.77     46.12 o 
   4   4   2    14474.93    14287.88    158.32 o 
   6   4   2       24.40       19.79      4.46 o 
   8   4   2     3897.44     3921.07     91.35 o 
  10   4   2     7268.67     7242.15    147.99 o 
  12   4   2    10099.14    10082.36    197.43 o 
  14   4   2      585.03      590.57     61.64 o 
 -15   5   2      447.45      450.08     35.04 o 
 -13   5   2     1495.69     1363.28     53.70 o 
 -11   5   2     1653.36     1621.89     37.51 o 
  -9   5   2       39.50       23.66      7.16 o 
  -7   5   2     1200.76     1176.43     27.52 o 
  -5   5   2        4.19        3.31      6.90 o 
  -3   5   2     7454.36     7196.51     91.51 o 
  -1   5   2     5545.04     5862.11     76.76 o 
   1   5   2       22.65       42.35      9.89 o 
   3   5   2     1115.32     1052.15     27.18 o 
   5   5   2     2092.84     2011.89     57.31 o 
   7   5   2      213.47      179.35     19.10 o 
   9   5   2     2651.39     2765.69     77.74 o 
  11   5   2       17.33        7.98     13.19 o 
  13   5   2     1568.87     1575.40     63.19 o 
 -14   6   2      307.59      305.78     30.06 o 
 -12   6   2      164.10      146.12     21.53 o 
 -10   6   2      601.79      542.39     24.91 o 
  -8   6   2     1008.69      997.54     27.54 o 
  -6   6   2       19.89       41.11      7.87 o 
  -4   6   2     4856.10     5201.85     91.86 o 
  -2   6   2     1316.01     1314.52     29.17 o 
   0   6   2     3962.86     4025.60     60.31 o 
   2   6   2        0.51        4.69      6.62 o 
   4   6   2      184.98      171.80     18.77 o 
   6   6   2       48.07       47.28     21.07 o 
   8   6   2     3964.71     3688.13     94.00 o 
  10   6   2      597.55      527.77     35.33 o 
  12   6   2      539.95      541.28     38.86 o 
 -11   7   2      608.76      648.80     38.47 o 
  -9   7   2      199.18      159.52     20.83 o 
  -7   7   2     3089.62     3149.27     63.84 o 
  -5   7   2       12.94        7.28      7.14 o 
  -3   7   2      231.50      238.86     16.60 o 
  -1   7   2        0.67       10.71      8.16 o 
   1   7   2     6854.86     6744.91    135.61 o 
   3   7   2      499.93      497.68     46.21 o 
   5   7   2     1437.63     1553.31     55.13 o 
   7   7   2      666.99      644.68     49.09 o 
   9   7   2     3093.65     3070.84     89.14 o 
  -8   8   2     1224.36     1241.64     56.49 o 
  -6   8   2       68.43       78.07     24.11 o 
  -4   8   2      343.96      340.58     48.49 o 
  -2   8   2     1133.48     1236.11    115.38 o 
   0   8   2     2111.96     2187.98     66.09 o 
   2   8   2      154.02      105.32     18.60 o 
   4   8   2      460.34      477.03     32.43 o 
   6   8   2     1061.58     1121.47     50.43 o 
  -1   9   2       53.49       24.32     21.61 o 
   1   9   2        4.46        4.05     14.12 o 
   3   9   2      117.03      122.52     21.54 o 
 -17   1   3       47.74       47.73     15.86 o 
 -15   1   3      449.87      529.31     29.53 o 
 -13   1   3        5.50       -5.97      8.30 o 
 -11   1   3    14870.05    15055.70    243.47 o 
  -9   1   3      261.28      259.59     12.48 o 
  -7   1   3    36237.56    37687.48    459.23 o 
  -5   1   3       17.73       45.14      9.39 o 
  -3   1   3     2632.85     2316.27     25.77 o 
  -1   1   3     2628.17     3026.19     47.08 o 
   1   1   3     6666.03     6512.18     90.93 o 
   3   1   3     4068.97     4272.69     51.42 o 
   5   1   3     3686.32     2802.51     53.51 o 
   7   1   3     2279.90     2604.06     54.28 o 
   9   1   3    15603.25    15811.85    251.48 o 
  11   1   3      512.03      624.68     27.12 o 
  13   1   3     1309.27     1446.45     68.88 o 
  15   1   3      752.72      813.55     56.81 o 
 -18   2   3      205.50      163.26     22.97 o 
 -16   2   3      147.64      137.44     19.47 o 
 -14   2   3     5578.28     5517.34    111.83 o 
 -12   2   3     3377.05     3270.47     72.56 o 
 -10   2   3    29735.61    29956.06    375.62 o 
  -8   2   3    26629.70    27662.35    343.89 o 
  -6   2   3    41009.52    40446.01    491.14 o 
  -4   2   3    22342.36    22180.92    273.49 o 
  -2   2   3    19538.45    18777.83    257.94 o 
   0   2   3       43.93      148.78     11.54 o 
   2   2   3    11745.54    11235.11    122.82 o 
   4   2   3      992.53      855.58     23.45 o 
   6   2   3    10907.04     9952.71    114.54 o 
   8   2   3    18161.00    17851.21    198.63 o 
  10   2   3     3087.27     3059.50    121.22 o 
  12   2   3     8473.91     8344.05    166.86 o 
  14   2   3        8.59       35.13     15.73 o 
 -17   3   3       76.40       74.46     32.90 o 
 -15   3   3      688.02      703.65     33.51 o 
 -13   3   3     4403.22     3953.14     86.34 o 
 -11   3   3     3268.54     3097.92     67.02 o 
  -9   3   3       93.11       76.33     10.75 o 
  -7   3   3    22411.43    22114.88    278.68 o 
  -5   3   3     2386.11     2519.04     43.33 o 
  -3   3   3     4850.33     4412.48     56.26 o 
  -1   3   3     1628.27     1802.97     26.83 o 
   1   3   3     3759.31     3472.31     42.63 o 
   3   3   3     1608.05     1482.37     21.34 o 
   5   3   3     9854.58     9312.50    193.01 o 
   7   3   3      334.32      426.88     31.29 o 
   9   3   3     8731.70     8532.69    162.73 o 
  11   3   3     1483.18     1554.07     55.54 o 
  13   3   3     1254.17     1255.92     77.84 o 
 -16   4   3      463.43      420.41     28.81 o 
 -14   4   3        2.02       30.28     11.78 o 
 -12   4   3      941.95      889.41     29.64 o 
 -10   4   3       27.58       62.45      9.74 o 
  -8   4   3      290.29      327.28     31.70 o 
  -6   4   3     5289.32     5444.73     72.29 o 
  -4   4   3       34.63       54.27      5.99 o 
  -2   4   3    10131.42    10277.84    119.55 o 
   0   4   3      374.00      270.77     13.65 o 
   2   4   3      666.24      742.53     17.13 o 
   4   4   3     1041.16     1093.30     22.43 o 
   6   4   3     1635.50     1627.49     66.49 o 
   8   4   3      843.93      907.15     38.78 o 
  10   4   3      193.32      207.91     22.52 o 
  12   4   3        3.83       14.88     13.36 o 
 -15   5   3     1896.78     1872.60     66.43 o 
 -13   5   3      355.04      330.48     18.96 o 
 -11   5   3     2269.23     2181.29     44.55 o 
  -9   5   3       72.13      110.82     34.44 o 
  -7   5   3     9011.34     8621.90    109.37 o 
  -5   5   3     1068.42     1204.26     26.37 o 
  -3   5   3     7291.02     7375.75     93.12 o 
  -1   5   3      277.30      302.31     12.23 o 
   1   5   3    11412.18    11314.09    202.88 o 
   3   5   3       60.55       50.57     20.96 o 
   5   5   3     4589.25     4325.38    137.61 o 
   7   5   3      803.10      793.21     37.36 o 
   9   5   3     3182.24     3229.77     87.04 o 
  11   5   3      157.69      203.93     25.59 o 
 -14   6   3     1106.91     1071.31     49.73 o 
 -12   6   3      261.10      315.80     27.29 o 
 -10   6   3     3757.54     3698.88     62.97 o 
  -8   6   3     1917.19     1896.71     39.36 o 
  -6   6   3     2529.69     2547.82     48.42 o 
  -4   6   3     2311.57     2324.95     42.04 o 
  -2   6   3      728.23      739.83     35.37 o 
   0   6   3     1223.39     1199.72     32.24 o 
   2   6   3     2333.03     2443.12     79.81 o 
   4   6   3     1405.38     1304.48     47.17 o 
   6   6   3     2807.72     2746.94     76.58 o 
   8   6   3      786.87      812.62     40.94 o 
  10   6   3       87.02      101.22     20.81 o 
 -11   7   3      937.06      967.85     44.85 o 
  -9   7   3       76.96       69.33     11.26 o 
  -7   7   3      856.52      997.80     28.70 o 
  -5   7   3      288.22      309.13     16.32 o 
  -3   7   3      464.92      415.96     34.17 o 
  -1   7   3       50.11       58.88     14.62 o 
   1   7   3       31.54       29.03     17.16 o 
   3   7   3      102.63       74.55     15.63 o 
   5   7   3     1013.03     1061.80     46.60 o 
   7   7   3        1.42        5.57     12.72 o 
   9   7   3     1235.05     1237.10     54.94 o 
 -10   8   3       17.52       22.85     15.78 o 
  -8   8   3        1.19        8.22     13.74 o 
  -6   8   3      474.21      432.46     40.84 o 
  -4   8   3       52.43       61.59     15.94 o 
  -2   8   3      499.92      513.29     31.68 o 
   0   8   3      728.64      679.24     36.79 o 
   2   8   3      250.73      272.56     35.19 o 
   4   8   3      251.41      264.13     37.36 o 
   6   8   3        3.61       10.97     18.78 o 
  -3   9   3      939.18     1126.89     68.87 o 
  -1   9   3       52.51       46.95     17.71 o 
   1   9   3     1316.20     1413.54     56.38 o 
 -18   0   4     1594.52     1767.32     88.12 o 
 -16   0   4      408.35      479.05     41.05 o 
 -14   0   4     7939.70     7963.96    210.89 o 
 -12   0   4     7602.69     7631.75    195.83 o 
 -10   0   4    32684.29    33213.13    711.53 o 
  -8   0   4    47049.28    50847.49    757.21 o 
  -6   0   4    17025.56    17300.89    308.00 o 
  -4   0   4     3236.84     3303.67     46.14 o 
  -2   0   4    20632.61    20802.81    249.91 o 
   0   0   4     2661.39     2274.63     32.89 o 
   2   0   4    22327.09    22305.22    423.88 o 
   4   0   4     3323.34     3071.61     95.08 o 
   6   0   4    33156.10    32864.93    694.03 o 
   8   0   4    25299.94    25632.61    553.64 o 
  10   0   4     1047.44     1050.38     49.54 o 
 -17   1   4     5478.38     5423.83    120.27 o 
 -15   1   4     6745.76     6914.11    136.78 o 
 -13   1   4      640.36      620.35     28.43 o 
 -11   1   4     2476.23     2448.18     57.78 o 
  -9   1   4     4065.75     4136.48     58.49 o 
  -7   1   4    47041.96    48407.32    524.13 o 
  -5   1   4     7675.52     8207.88     90.87 o 
  -3   1   4     6790.67     8485.78     75.41 o 
  -1   1   4    14600.03    15030.34    230.91 o 
   1   1   4    38601.44    38595.57    427.25 o 
   3   1   4     1284.26     1346.12     24.68 o 
   5   1   4     3503.82     2961.31     41.37 o 
   7   1   4      670.93      747.31     18.61 o 
   9   1   4    15865.67    16010.76    214.29 o 
  11   1   4     2586.28     2658.08     61.42 o 
  13   1   4       11.00        3.51     12.26 o 
 -18   2   4       87.27       68.63     17.92 o 
 -16   2   4      134.61      115.44     18.35 o 
 -14   2   4      220.30      212.46     19.22 o 
 -12   2   4      795.49      739.07     27.97 o 
 -10   2   4       27.70       33.23     11.18 o 
  -8   2   4        5.53       28.83      5.44 o 
  -6   2   4    10006.05    11127.95    145.11 o 
  -4   2   4        0.95       19.31      9.13 o 
  -2   2   4     2766.34     3054.48     43.58 o 
   0   2   4      359.07      292.29     10.55 o 
   2   2   4      133.00      137.49      7.99 o 
   4   2   4     3599.63     3917.25     56.96 o 
   6   2   4     2055.68     2031.59     36.77 o 
   8   2   4      230.52      184.38     12.81 o 
  10   2   4     2443.26     2311.70     66.11 o 
  12   2   4       20.98       29.61     23.07 o 
  14   2   4      105.63      101.13     21.61 o 
 -17   3   4        5.31       36.60     30.41 o 
 -15   3   4       67.66      115.01     16.62 o 
 -13   3   4     9086.28     8899.87    133.83 o 
 -11   3   4    13485.35    13053.13    178.76 o 
  -9   3   4      672.90      655.87     20.94 o 
  -7   3   4     3666.09     3382.70     55.86 o 
  -5   3   4    15256.67    16300.95    253.91 o 
  -3   3   4    18704.05    18364.16    200.25 o 
  -1   3   4     3101.97     3438.53     39.55 o 
   1   3   4     8848.80     8772.11     91.77 o 
   3   3   4    15588.61    15617.41    171.14 o 
   5   3   4    14835.48    13351.86    176.08 o 
   7   3   4     2446.35     2393.97     49.00 o 
   9   3   4     2808.92     2808.60     75.25 o 
  11   3   4      610.10      616.99     35.88 o 
  13   3   4     2629.85     2653.84     82.62 o 
 -16   4   4      164.10      194.30     21.58 o 
 -14   4   4     5738.55     5400.07     94.85 o 
 -12   4   4     1218.14     1119.66     33.19 o 
 -10   4   4     8443.45     8188.50    121.32 o 
  -8   4   4     4735.92     4758.81     77.19 o 
  -6   4   4     5790.01     5413.55     71.88 o 
  -4   4   4    15786.84    16099.85    180.76 o 
  -2   4   4    14603.67    14074.94    158.56 o 
   0   4   4      330.30      505.72     11.55 o 
   2   4   4    27985.45    27748.32    295.62 o 
   4   4   4     4485.70     4180.87     67.67 o 
   6   4   4     6522.91     6283.19     95.53 o 
   8   4   4     1175.32     1186.83     56.12 o 
  10   4   4     1334.75     1172.71     49.12 o 
  12   4   4     3170.54     3116.85     91.40 o 
 -15   5   4       40.18       41.01     11.42 o 
 -13   5   4     3575.33     3458.29     61.98 o 
 -11   5   4     8399.13     7944.83    108.09 o 
  -9   5   4     2819.73     2739.37     48.29 o 
  -7   5   4      386.27      346.73     14.73 o 
  -5   5   4       93.22      113.16     15.41 o 
  -3   5   4     3227.64     3182.07     48.33 o 
  -1   5   4      108.50       98.68     11.56 o 
   1   5   4     1098.89     1113.10     39.15 o 
   3   5   4     3270.40     2985.32     55.88 o 
   5   5   4     8626.77     8250.74    158.96 o 
   7   5   4     1114.47     1101.66     45.36 o 
   9   5   4      176.87      191.75     23.65 o 
  11   5   4      123.99      124.54     22.39 o 
 -14   6   4       54.78       31.87     16.45 o 
 -12   6   4       28.18       40.81     12.46 o 
 -10   6   4       22.62       44.72     13.65 o 
  -8   6   4        3.70        4.02      6.89 o 
  -6   6   4      815.27      851.17     24.00 o 
  -4   6   4      436.98      421.42     16.40 o 
  -2   6   4     5366.49     5207.81     85.26 o 
   0   6   4     2689.97     2674.25     70.06 o 
   2   6   4        2.24       -8.63     11.24 o 
   4   6   4       15.67       21.60     16.50 o 
   6   6   4      183.08      271.57     28.67 o 
   8   6   4        3.80       10.24     12.96 o 
  10   6   4        3.68        7.46     13.93 o 
 -11   7   4       10.34       17.24     10.32 o 
  -9   7   4      886.29      881.74     29.60 o 
  -7   7   4     6031.09     5997.15     88.24 o 
  -5   7   4       19.11        6.26      8.11 o 
  -3   7   4     1594.85     1808.38     57.00 o 
  -1   7   4     1408.09     1341.52     52.16 o 
   1   7   4     5007.16     4948.83    111.63 o 
   3   7   4      515.48      454.13     30.72 o 
   5   7   4      124.12      131.46     20.11 o 
   7   7   4       95.36      129.02     25.84 o 
 -10   8   4     1680.27     1758.00     89.97 o 
  -8   8   4      380.92      369.49     24.55 o 
  -6   8   4      894.55      972.19     44.16 o 
  -4   8   4       82.53       94.01     18.31 o 
  -2   8   4     2023.78     2161.99     67.32 o 
   0   8   4      365.81      406.40     46.21 o 
   2   8   4      662.16      634.35     37.39 o 
   4   8   4       94.87      128.55     27.85 o 
   6   8   4     1082.56     1273.91     77.67 o 
  -5   9   4       94.10       71.67     24.65 o 
  -3   9   4      472.64      480.42     34.88 o 
  -1   9   4      190.71      212.92     25.68 o 
   1   9   4      285.22      296.94     29.32 o 
 -17   1   5     3034.92     3263.50     85.49 o 
 -15   1   5     9051.96     9075.36    168.79 o 
 -13   1   5    10633.65    10883.14    233.68 o 
 -11   1   5     6416.38     6646.90    121.62 o 
  -9   1   5      861.98      846.67     22.71 o 
  -7   1   5     9307.91     9252.26    123.54 o 
  -5   1   5     4692.71     4768.84     46.29 o 
  -3   1   5     2998.00     2766.76     28.54 o 
  -1   1   5     3185.92     3204.60     97.41 o 
   1   1   5    29210.94    29627.98    276.86 o 
   3   1   5     4368.37     4483.87     62.74 o 
   5   1   5    15765.78    15672.35    172.93 o 
   7   1   5        4.62       10.98      4.80 o 
   9   1   5     3523.98     3670.12     66.54 o 
  11   1   5        2.43        8.63      9.01 o 
  13   1   5      802.64      702.78     62.24 o 
 -18   2   5     3913.29     3882.22     98.66 o 
 -16   2   5     1238.04     1218.84     46.82 o 
 -14   2   5    12533.90    12243.80    213.34 o 
 -12   2   5     2220.63     2024.03     52.81 o 
 -10   2   5    10900.49    10673.82    147.04 o 
  -8   2   5     1773.06     1683.40     33.77 o 
  -6   2   5     2780.27     2348.08     32.32 o 
  -4   2   5        2.20       29.31      8.14 o 
  -2   2   5    20573.07    18716.36    227.30 o 
   0   2   5       75.57       90.57     11.06 o 
   2   2   5    38605.30    37510.29    453.45 o 
   4   2   5     9908.10     9541.98    109.42 o 
   6   2   5    16026.93    16276.72    212.16 o 
   8   2   5     3775.00     3737.73     96.76 o 
  10   2   5     1643.94     1569.84     54.09 o 
  12   2   5       10.30       26.62     14.44 o 
 -17   3   5     3291.57     3240.92     85.98 o 
 -15   3   5     1051.86     1009.60     39.86 o 
 -13   3   5      385.93      354.32     19.70 o 
 -11   3   5     7304.67     7236.26    109.22 o 
  -9   3   5      136.10      156.63     11.19 o 
  -7   3   5     2008.11     1966.41     48.89 o 
  -5   3   5     1538.49     1506.53     30.87 o 
  -3   3   5       23.61       54.41      9.67 o 
  -1   3   5    16231.60    16750.44    181.56 o 
   1   3   5     3912.30     3688.97     58.71 o 
   3   3   5     4682.21     4624.44     71.49 o 
   5   3   5     4573.95     4234.21     68.75 o 
   7   3   5      386.96      397.62     17.62 o 
   9   3   5     1107.70     1033.54     43.34 o 
  11   3   5        7.69       21.21     13.67 o 
  13   3   5       11.03        6.48     15.45 o 
 -16   4   5       30.64       34.97     12.03 o 
 -14   4   5      154.27      170.14     15.93 o 
 -12   4   5     1070.89     1051.53     32.06 o 
 -10   4   5      639.88      610.53     22.79 o 
  -8   4   5      498.20      481.10     18.85 o 
  -6   4   5     1663.55     1667.77     30.83 o 
  -4   4   5        0.57       14.44      9.88 o 
  -2   4   5       13.93       33.29      4.34 o 
   0   4   5     1693.78     1629.32     35.01 o 
   2   4   5      144.50      144.52     10.62 o 
   4   4   5       61.95       74.48     34.63 o 
   6   4   5      826.12      847.31     25.70 o 
   8   4   5      524.39      469.68     29.90 o 
  10   4   5     1232.77     1161.33     50.06 o 
  12   4   5        3.37       18.02     19.38 o 
 -15   5   5      310.54      304.28     22.12 o 
 -13   5   5     1523.83     1538.22     43.24 o 
 -11   5   5     2214.05     2264.28     45.03 o 
  -9   5   5     1760.34     1640.74     34.99 o 
  -7   5   5     4651.24     4400.26     64.28 o 
  -5   5   5     3553.87     3617.05     54.10 o 
  -3   5   5     5732.79     5727.33     88.39 o 
  -1   5   5     2001.42     2047.99     69.42 o 
   1   5   5     4124.34     4029.65     69.97 o 
   3   5   5     1797.47     1630.47     38.05 o 
   5   5   5     1435.20     1374.46     35.06 o 
   7   5   5       23.65       22.10     23.62 o 
   9   5   5     1858.88     1914.63     66.52 o 
  11   5   5      411.25      392.52     34.28 o 
 -14   6   5     1570.72     1471.73     39.94 o 
 -12   6   5      262.65      209.16     21.77 o 
 -10   6   5     3724.99     3625.55     61.54 o 
  -8   6   5     1094.77     1032.17     27.62 o 
  -6   6   5     1689.87     1809.31     36.43 o 
  -4   6   5     1250.03     1278.42     34.26 o 
  -2   6   5     9775.70     9459.58    174.89 o 
   0   6   5       90.24      119.89     17.01 o 
   2   6   5     6321.90     6122.16    128.27 o 
   4   6   5      552.64      676.75    133.70 o 
   6   6   5     1048.47     1064.67     75.29 o 
   8   6   5     1133.58     1175.54     66.98 o 
 -11   7   5      884.35      881.44     31.63 o 
  -9   7   5       81.83       45.23     10.41 o 
  -7   7   5       60.70       86.97     13.06 o 
  -5   7   5      177.60      206.12     42.03 o 
  -3   7   5       21.91       15.92     11.51 o 
  -1   7   5      645.59      691.63     35.25 o 
   1   7   5      283.91      339.88     27.43 o 
   3   7   5      284.11      280.45     26.05 o 
   5   7   5     1039.40     1045.31     49.37 o 
   7   7   5        5.51        1.41     14.37 o 
 -10   8   5      203.60      201.15     20.43 o 
  -8   8   5       47.67       51.45     17.11 o 
  -6   8   5      929.36     1051.47     46.54 o 
  -4   8   5     1111.30     1071.69     46.36 o 
  -2   8   5      907.13      787.33     40.09 o 
   0   8   5      189.39      163.68     22.26 o 
   2   8   5       49.05       29.76     15.85 o 
   4   8   5       42.13       32.74     21.17 o 
  -3   9   5      507.75      624.34    111.27 o 
  -1   9   5      138.81       99.58     21.38 o 
 -18   0   6     7071.56     7390.49    217.51 o 
 -16   0   6     1891.89     1856.63     83.14 o 
 -14   0   6    24391.71    25321.99    569.36 o 
 -12   0   6     1137.50     1116.93     52.37 o 
 -10   0   6     7927.01     8204.48    201.28 o 
  -8   0   6    15349.17    18825.46    293.52 o 
  -6   0   6     6906.08     6216.05     83.68 o 
  -4   0   6     2386.71     2340.91     36.31 o 
  -2   0   6    50576.71    46628.62   2866.08 o 
   0   0   6      125.98      138.45      8.50 o 
   2   0   6    45212.21    43865.05    524.50 o 
   4   0   6     8152.83     8027.94    134.59 o 
   6   0   6    10700.17    11627.87    192.96 o 
   8   0   6      176.82      214.26     28.23 o 
 -19   1   6       11.85       15.04     23.29 o 
 -17   1   6     8307.69     8386.97    165.19 o 
 -15   1   6    10829.81    11055.35    198.26 o 
 -13   1   6      108.08       94.83     13.58 o 
 -11   1   6       82.07       83.81      9.35 o 
  -9   1   6     7468.38     7313.81    104.45 o 
  -7   1   6     8274.36     8221.88    107.85 o 
  -5   1   6     1139.27      996.78     14.24 o 
  -3   1   6      255.25      395.12      8.61 o 
  -1   1   6    58279.10    59375.49    700.98 o 
   1   1   6    33550.26    33242.68    310.46 o 
   3   1   6       88.08      110.50      8.07 o 
   5   1   6      687.03      736.40     18.66 o 
   7   1   6     2100.57     2224.90     45.54 o 
   9   1   6     2006.37     2105.92     47.23 o 
  11   1   6       21.01       12.67     12.83 o 
 -18   2   6      204.09      205.18     24.20 o 
 -16   2   6       79.46      111.57     18.17 o 
 -14   2   6        0.32       11.75      9.17 o 
 -12   2   6     2907.30     3216.55     60.72 o 
 -10   2   6     4657.06     4893.69     78.14 o 
  -8   2   6      599.71      884.01     23.08 o 
  -6   2   6      307.28      350.39     10.07 o 
  -4   2   6      413.81      487.17     10.67 o 
  -2   2   6      724.72      723.52     22.90 o 
   0   2   6      628.45      582.48     17.01 o 
   2   2   6       59.58       90.50      7.98 o 
   4   2   6       20.28       25.60      6.06 o 
   6   2   6     2005.46     2116.86     43.55 o 
   8   2   6      519.03      468.62     20.87 o 
  10   2   6      220.71      204.90     24.05 o 
  12   2   6      363.55      324.18     30.10 o 
 -17   3   6      637.48      700.71     37.93 o 
 -15   3   6      196.13      200.62     15.34 o 
 -13   3   6     8904.98     9031.25    135.33 o 
 -11   3   6     9251.51     9319.00    176.16 o 
  -9   3   6       63.55       29.83      6.54 o 
  -7   3   6       12.16       55.91     14.36 o 
  -5   3   6    18345.34    17677.45    226.38 o 
  -3   3   6    23400.86    23087.21    248.78 o 
  -1   3   6     3186.08     3554.30     57.72 o 
   1   3   6      163.37      146.76     12.01 o 
   3   3   6     9447.24     8971.63    125.01 o 
   5   3   6     9361.32     9356.24    132.19 o 
   7   3   6       44.52       43.34      8.86 o 
   9   3   6       14.03       26.43     13.10 o 
  11   3   6     2135.15     2411.81    127.98 o 
 -16   4   6      100.06       88.58     14.92 o 
 -14   4   6     2731.35     2735.50     59.96 o 
 -12   4   6       22.39       53.17     29.96 o 
 -10   4   6     5729.57     5537.89     89.71 o 
  -8   4   6      117.36      133.03     11.14 o 
  -6   4   6     5689.37     5799.49     88.27 o 
  -4   4   6     4170.71     4221.90     57.31 o 
  -2   4   6    17649.31    16722.19    250.03 o 
   0   4   6        9.88       10.77      5.24 o 
   2   4   6    10583.89    10202.15    141.58 o 
   4   4   6      940.21      872.67     25.98 o 
   6   4   6      954.31      984.68     28.99 o 
   8   4   6      785.99      863.30     41.09 o 
  10   4   6     2016.27     1985.10     68.06 o 
 -15   5   6      125.95      146.28     17.19 o 
 -13   5   6      934.70      941.18     33.60 o 
 -11   5   6     4789.02     4711.38     84.23 o 
  -9   5   6      835.40      833.51     23.94 o 
  -7   5   6      956.28      948.19     23.93 o 
  -5   5   6    12584.19    12621.71    179.98 o 
  -3   5   6     2534.35     2720.04     68.20 o 
  -1   5   6      655.55      627.11     23.33 o 
   1   5   6     1379.92     1376.00     35.13 o 
   3   5   6     3770.97     3739.32     67.03 o 
   5   5   6     4580.98     4454.99     77.39 o 
   7   5   6      773.32      806.12     41.02 o 
   9   5   6      397.68      415.41     33.56 o 
 -14   6   6      114.75      123.08     14.86 o 
 -12   6   6       68.59       88.61     12.16 o 
 -10   6   6     1045.84     1022.87     29.09 o 
  -8   6   6      138.30      143.56     14.14 o 
  -6   6   6     2841.24     3020.46     59.51 o 
  -4   6   6      398.27      415.96     26.30 o 
  -2   6   6        7.41       11.91     10.63 o 
   0   6   6       14.28        7.18     13.68 o 
   2   6   6        4.16       -1.21      8.27 o 
   4   6   6      341.55      353.52     28.28 o 
   6   6   6      316.38      409.61     32.36 o 
   8   6   6       93.67       73.65     20.03 o 
 -13   7   6      198.97      204.40     17.58 o 
 -11   7   6      206.86      185.67     17.99 o 
  -9   7   6     4769.20     4962.70    117.80 o 
  -7   7   6     5301.02     5557.26    236.33 o 
  -5   7   6      822.16      775.93     44.92 o 
  -3   7   6      124.15      148.57     19.69 o 
  -1   7   6     2890.38     2812.87    121.51 o 
   1   7   6     3046.62     3060.23     84.66 o 
   3   7   6      272.79      267.61     35.89 o 
   5   7   6        8.59       15.65     14.29 o 
   7   7   6     1671.43     1740.91     68.15 o 
 -10   8   6      227.93      242.66     26.77 o 
  -8   8   6       23.75       26.81     15.73 o 
  -6   8   6      843.22      999.16     45.56 o 
  -4   8   6       52.04       35.32     15.76 o 
  -2   8   6     1225.59     1226.63     51.04 o 
   0   8   6        0.48        2.97     12.41 o 
   2   8   6     1020.19     1039.39     49.89 o 
   4   8   6       15.70       16.87     15.85 o 
 -19   1   7      570.82      580.36     37.08 o 
 -17   1   7     6307.59     6111.56    130.68 o 
 -15   1   7       26.46       16.26     11.51 o 
 -13   1   7      302.91      371.44     19.55 o 
 -11   1   7      318.18      345.64     16.10 o 
  -9   1   7     5780.00     5673.62     85.06 o 
  -7   1   7       27.24       12.98      3.29 o 
  -5   1   7    13831.04    13271.64    118.08 o 
  -3   1   7    22074.42    23096.09    199.16 o 
  -1   1   7    39555.50    42576.96    359.51 o 
   1   1   7     5081.12     4901.57     52.73 o 
   3   1   7     4810.02     4774.61     64.90 o 
   5   1   7      703.19      741.58     24.72 o 
   7   1   7     2670.04     2658.58     66.46 o 
   9   1   7       51.60       43.89     13.80 o 
  11   1   7     2214.36     2330.51     86.73 o 
 -18   2   7     8326.32     8446.21    170.37 o 
 -16   2   7      285.24      235.15     22.65 o 
 -14   2   7     5924.21     6329.56    104.40 o 
 -12   2   7       99.84      126.12     14.60 o 
 -10   2   7     4517.92     4364.45     71.71 o 
  -8   2   7     9782.60    10273.72    138.99 o 
  -6   2   7    18004.81    18627.10    179.64 o 
  -4   2   7     3839.92     3640.40     42.66 o 
  -2   2   7    42476.37    40895.70    494.15 o 
   0   2   7       27.25       68.41     34.53 o 
   2   2   7    17886.03    17330.42    221.07 o 
   4   2   7       22.14       47.35      7.47 o 
   6   2   7      803.74      821.22     25.72 o 
   8   2   7      726.74      780.73     27.46 o 
  10   2   7     1597.93     1733.50     59.78 o 
  12   2   7      169.55      305.03     47.24 o 
 -17   3   7      543.50      586.63     34.66 o 
 -15   3   7     2976.40     2943.78     64.01 o 
 -13   3   7      163.62      157.88     13.00 o 
 -11   3   7       69.99       46.09      9.19 o 
  -9   3   7     2042.43     2092.36     42.82 o 
  -7   3   7       45.59       53.53      7.29 o 
  -5   3   7    12375.12    12198.23    123.04 o 
  -3   3   7     3001.10     2885.91     44.89 o 
  -1   3   7     3852.31     3601.90     59.70 o 
   1   3   7     8878.67     8746.30    122.38 o 
   3   3   7       15.26       22.60      9.47 o 
   5   3   7     1325.55     1342.58     33.68 o 
   7   3   7      648.91      680.68     25.15 o 
   9   3   7      152.31      147.67     24.32 o 
  11   3   7      981.93     1089.85     50.97 o 
 -16   4   7      576.64      528.10     23.68 o 
 -14   4   7      123.32      128.58     15.18 o 
 -12   4   7      219.48      256.02     17.30 o 
 -10   4   7     3580.92     3637.57     66.46 o 
  -8   4   7      174.54      185.71     15.14 o 
  -6   4   7        3.29       10.19      6.34 o 
  -4   4   7     1489.53     1645.69     36.30 o 
  -2   4   7      251.50      265.44     14.50 o 
   0   4   7      178.86      130.91     10.99 o 
   2   4   7      615.79      578.90     21.09 o 
   4   4   7     1338.51     1264.65     33.11 o 
   6   4   7      596.30      617.77     23.97 o 
   8   4   7       49.40       51.93     15.71 o 
  10   4   7       11.52       13.61     24.00 o 
 -15   5   7      215.32      171.67     18.26 o 
 -13   5   7     1980.20     2058.96     51.49 o 
 -11   5   7     1089.35     1100.90     34.91 o 
  -9   5   7     3910.03     3806.58     59.87 o 
  -7   5   7     1401.42     1484.01     41.80 o 
  -5   5   7     3600.73     3618.44     86.13 o 
  -3   5   7     2670.40     2550.79    104.13 o 
  -1   5   7     4338.52     4270.76     74.76 o 
   1   5   7      934.61      974.84     41.00 o 
   3   5   7     2266.20     2186.55     47.85 o 
   5   5   7     1659.57     1680.24     58.10 o 
   7   5   7     2695.50     2608.81    174.98 o 
   9   5   7      231.25      269.57     29.49 o 
 -14   6   7     1434.97     1375.03     38.48 o 
 -12   6   7      853.58      824.76     27.51 o 
 -10   6   7     1272.04     1312.12     38.73 o 
  -8   6   7      594.44      602.84     24.85 o 
  -6   6   7     4526.81     4728.93    104.36 o 
  -4   6   7     3378.34     3335.78     82.81 o 
  -2   6   7     4580.36     4355.12    100.77 o 
   0   6   7       57.81       42.18     14.60 o 
   2   6   7     1836.96     1914.09     47.38 o 
   4   6   7       13.56       20.15     12.97 o 
   6   6   7     1223.87     1244.34     54.27 o 
   8   6   7      170.82      187.11     26.36 o 
 -11   7   7       29.19       18.03     14.85 o 
  -9   7   7       39.25       56.45     16.63 o 
  -7   7   7       92.26      111.90     18.80 o 
  -5   7   7      563.83      548.33     32.55 o 
  -3   7   7      549.90      585.99     82.06 o 
  -1   7   7      260.22      312.68     47.89 o 
   1   7   7      945.56      902.66     54.48 o 
   3   7   7       14.96       20.93     14.53 o 
   5   7   7        8.99       -5.49     16.56 o 
  -8   8   7        1.26       12.41     14.94 o 
  -6   8   7      643.29      599.07     36.26 o 
  -4   8   7       16.45        4.54     13.07 o 
  -2   8   7        8.81       -1.49     12.89 o 
   0   8   7      462.18      406.64     32.36 o 
   2   8   7      110.37      101.38     21.46 o 
 -18   0   8     2062.24     1991.28     92.27 o 
 -16   0   8     4082.99     4035.56    135.13 o 
 -14   0   8     2996.55     3223.31    109.41 o 
 -12   0   8     1171.17      915.48     34.04 o 
 -10   0   8      270.09      470.02     45.94 o 
  -8   0   8    26486.86    26907.85    330.01 o 
  -6   0   8    45407.77    45064.86    539.27 o 
  -4   0   8       94.75       77.19      6.52 o 
  -2   0   8    21266.63    22163.77    356.35 o 
   0   0   8     2425.65     2243.49     37.42 o 
   2   0   8    17853.88    17751.21    222.38 o 
   4   0   8     4189.07     4328.78    130.25 o 
   6   0   8       31.53       59.29     17.92 o 
   8   0   8     6842.14     7179.27    189.46 o 
  10   0   8     4742.95     5095.19    150.27 o 
 -19   1   8      296.19      304.67     28.85 o 
 -17   1   8     3946.36     3690.59     92.73 o 
 -15   1   8       59.57       48.38     12.98 o 
 -13   1   8       21.99       39.64     21.93 o 
 -11   1   8     3807.40     3884.91     70.93 o 
  -9   1   8    22183.83    23163.28    224.51 o 
  -7   1   8      685.52      716.89     13.18 o 
  -5   1   8     4264.54     3785.91     40.18 o 
  -3   1   8     3362.73     3265.87     99.16 o 
  -1   1   8    14639.31    14747.11    130.62 o 
   1   1   8     9131.74     9141.68    104.75 o 
   3   1   8      217.91      194.13     12.74 o 
   5   1   8      557.71      533.63     19.83 o 
   7   1   8     9068.53     9145.38    164.08 o 
   9   1   8      439.88      481.77     39.64 o 
  11   1   8      944.72      959.83     55.29 o 
 -18   2   8     1054.41     1166.35     49.95 o 
 -16   2   8        2.86       15.77     10.78 o 
 -14   2   8     1329.55     1215.19     36.26 o 
 -12   2   8     1492.54     1446.99     38.51 o 
 -10   2   8     1620.30     1588.93     36.22 o 
  -8   2   8     5782.66     6222.26     76.70 o 
  -6   2   8     2907.72     3018.26     67.48 o 
  -4   2   8     1615.85     1637.49     24.39 o 
  -2   2   8     2161.21     2224.26     76.57 o 
   0   2   8        1.35       35.65     25.01 o 
   2   2   8       15.45       16.82      5.67 o 
   4   2   8     3833.52     3939.22     66.71 o 
   6   2   8      172.11      164.90     13.60 o 
   8   2   8      552.45      578.91     24.60 o 
  10   2   8      159.60      207.73     36.81 o 
 -17   3   8     3755.39     3483.76     90.42 o 
 -15   3   8     1785.51     1710.87     46.12 o 
 -13   3   8     3664.72     3782.47     71.56 o 
 -11   3   8      967.38      931.29     29.04 o 
  -9   3   8     4541.37     4586.89     75.89 o 
  -7   3   8      919.12      895.24     30.18 o 
  -5   3   8    13367.12    12804.54    129.10 o 
  -3   3   8    12874.38    12399.83    277.03 o 
  -1   3   8     3270.66     3155.24     65.70 o 
   1   3   8        8.58       66.52     36.28 o 
   3   3   8     7753.13     7690.81    112.94 o 
   5   3   8     4096.51     4119.56     72.17 o 
   7   3   8     2428.03     2337.60     51.46 o 
   9   3   8       59.32       64.24     17.30 o 
 -16   4   8      136.20      128.61     26.63 o 
 -14   4   8      320.18      306.91     17.69 o 
 -12   4   8     8005.62     7565.25    118.95 o 
 -10   4   8     7843.43     7730.13    118.06 o 
  -8   4   8     3987.06     4007.78     69.00 o 
  -6   4   8     4514.85     4459.07     72.38 o 
  -4   4   8     5897.12     5842.77     93.54 o 
  -2   4   8    18430.32    17742.31    336.55 o 
   0   4   8      444.08      464.54     19.48 o 
   2   4   8     1580.92     1575.55     37.77 o 
   4   4   8     1575.98     1597.08     39.29 o 
   6   4   8     5248.64     5356.76     90.86 o 
   8   4   8     1767.91     1829.59     64.39 o 
 -15   5   8       24.36       22.73     14.34 o 
 -13   5   8     1017.95      966.46     73.73 o 
 -11   5   8      338.92      271.45     23.64 o 
  -9   5   8      744.86      751.12     26.39 o 
  -7   5   8     2669.84     2811.01     71.62 o 
  -5   5   8     4679.98     4863.53    104.47 o 
  -3   5   8     3963.64     3964.20     72.40 o 
  -1   5   8      131.99      134.46     13.45 o 
   1   5   8       20.45       32.90      9.21 o 
   3   5   8      341.79      351.29     19.59 o 
   5   5   8       58.14       72.31     12.46 o 
   7   5   8      115.13      180.00     24.19 o 
 -14   6   8     1982.99     1878.91     44.98 o 
 -12   6   8       84.70       93.64     13.96 o 
 -10   6   8       53.41       69.66     16.83 o 
  -8   6   8      537.91      508.10     34.76 o 
  -6   6   8       94.19       91.11     16.43 o 
  -4   6   8      422.09      507.44     30.63 o 
  -2   6   8       85.93       65.48     15.43 o 
   0   6   8     2064.64     1985.73     49.04 o 
   2   6   8     1988.79     1894.65     47.52 o 
   4   6   8       21.81       43.91     16.18 o 
   6   6   8      863.50      845.66     46.35 o 
 -11   7   8       96.45       82.17     18.75 o 
  -9   7   8     2729.84     2775.45    221.56 o 
  -7   7   8       13.22        3.99     12.44 o 
  -5   7   8      156.51      161.36     21.00 o 
  -3   7   8        0.60       -6.11     10.63 o 
  -1   7   8     3102.07     3123.14     87.51 o 
   1   7   8      450.46      418.09     32.89 o 
   3   7   8      451.69      507.86     36.64 o 
  -8   8   8      828.76      942.72     46.34 o 
  -6   8   8     2389.17     2434.68     75.38 o 
  -4   8   8      117.35      133.25     22.15 o 
  -2   8   8      196.38      238.01     27.07 o 
   0   8   8      255.99      305.67     30.44 o 
 -19   1   9      109.81      121.14     21.25 o 
 -17   1   9     1221.90     1133.33     46.90 o 
 -15   1   9      871.83      870.94     31.13 o 
 -13   1   9     3321.53     3315.92     70.09 o 
 -11   1   9      339.59      399.18     28.58 o 
  -9   1   9    20858.85    21920.10    194.29 o 
  -7   1   9      628.08      690.68     13.47 o 
  -5   1   9     8705.50     8328.69     79.45 o 
  -3   1   9       20.28       13.35      2.99 o 
  -1   1   9      912.68      780.47     14.90 o 
   1   1   9      334.40      418.64     34.94 o 
   3   1   9      294.16      370.74     41.46 o 
   5   1   9      447.39      492.54     24.50 o 
   7   1   9     6547.27     6806.41    179.62 o 
   9   1   9       39.95       39.96     20.20 o 
 -18   2   9      828.04      759.24     40.28 o 
 -16   2   9     2314.24     2322.19     56.37 o 
 -14   2   9      244.47      239.09     17.47 o 
 -12   2   9    15220.97    14948.78    204.43 o 
 -10   2   9     3857.29     3689.13     78.76 o 
  -8   2   9    18860.26    19435.95    189.95 o 
  -6   2   9    15571.89    15291.97    151.37 o 
  -4   2   9     2011.38     1919.20     32.39 o 
  -2   2   9     7908.35     7944.19     96.14 o 
   0   2   9     1650.82     1641.16     34.96 o 
   2   2   9     1528.23     1522.65     34.46 o 
   4   2   9     4066.10     4068.50     69.53 o 
   6   2   9     5411.40     5523.73     90.88 o 
   8   2   9     4201.15     4429.02     98.36 o 
 -17   3   9      468.49      423.40     32.45 o 
 -15   3   9     1512.37     1516.01     43.33 o 
 -13   3   9     3041.95     2879.79     60.23 o 
 -11   3   9     2625.65     2516.16     52.35 o 
  -9   3   9    13014.90    13247.90    181.57 o 
  -7   3   9      689.65      755.87     20.98 o 
  -5   3   9     3020.47     2858.19     45.12 o 
  -3   3   9     3342.42     3284.87     58.00 o 
  -1   3   9      622.55      621.30     31.83 o 
   1   3   9       34.59       38.00      7.97 o 
   3   3   9     1353.48     1352.05     34.71 o 
   5   3   9      814.79      824.42     31.99 o 
   7   3   9     3272.81     3300.90     66.08 o 
   9   3   9      140.88      133.35     33.45 o 
 -16   4   9      706.08      670.94     30.99 o 
 -14   4   9      539.83      465.16     24.37 o 
 -12   4   9      138.21      142.14     15.04 o 
 -10   4   9       45.42       66.60     10.86 o 
  -8   4   9        9.77        4.18      8.44 o 
  -6   4   9      226.62      268.25     16.83 o 
  -4   4   9     1523.19     1637.47     39.04 o 
  -2   4   9      671.36      635.52     23.19 o 
   0   4   9     1443.60     1384.25     35.47 o 
   2   4   9      750.57      724.34     29.13 o 
   4   4   9       22.75       23.97      9.00 o 
   6   4   9      878.78      910.44     31.62 o 
   8   4   9       50.34       18.92     15.28 o 
 -15   5   9      223.18      184.29     19.42 o 
 -13   5   9     2473.56     2382.35     56.93 o 
 -11   5   9      286.56      286.78     19.01 o 
  -9   5   9     7710.71     7600.56    212.09 o 
  -7   5   9     2658.63     2624.29     69.46 o 
  -5   5   9      586.12      606.45     31.25 o 
  -3   5   9       29.56       38.80     14.57 o 
  -1   5   9     3678.74     3572.20     71.45 o 
   1   5   9        8.26       11.18      8.75 o 
   3   5   9     2116.70     2106.04     49.08 o 
   5   5   9      558.08      520.18     34.84 o 
   7   5   9     2245.54     2237.81     75.45 o 
 -14   6   9      201.39      212.86     20.44 o 
 -12   6   9     1865.37     1879.18     62.82 o 
 -10   6   9     1706.95     1679.64     57.18 o 
  -8   6   9     2642.71     2697.70     74.36 o 
  -6   6   9      894.38      877.62     40.00 o 
  -4   6   9      545.06      529.38     45.45 o 
  -2   6   9      944.46      903.70     32.52 o 
   0   6   9       38.29       58.56     12.65 o 
   2   6   9      860.26      888.03     32.50 o 
   4   6   9     1063.25     1052.35     50.47 o 
 -11   7   9      429.45      343.68     56.64 o 
  -9   7   9      910.08      936.91     46.00 o 
  -7   7   9      395.01      377.77     37.69 o 
  -5   7   9     1249.38     1260.32     51.13 o 
  -3   7   9        9.25        6.43     12.68 o 
  -1   7   9       10.63       15.17     14.37 o 
   1   7   9       67.72       60.67     18.45 o 
   3   7   9       77.70       88.47     20.76 o 
  -6   8   9      262.71      283.60     28.21 o 
  -4   8   9       19.76       35.08     17.05 o 
  -2   8   9       18.69       29.36     17.36 o 
 -18   0  10     1651.85     1666.22     84.32 o 
 -16   0  10    11801.07    11806.29    302.25 o 
 -14   0  10     3434.28     3351.26    114.22 o 
 -12   0  10     7197.48     7651.00    141.90 o 
 -10   0  10     6114.15     6460.75    143.26 o 
  -8   0  10    39679.67    40779.43    493.28 o 
  -6   0  10    19047.93    18542.74    233.93 o 
  -4   0  10       67.34       95.97     14.93 o 
  -2   0  10      479.62      419.73     14.30 o 
   0   0  10    20684.81    20470.66    311.46 o 
   2   0  10       60.36       50.06     14.88 o 
   4   0  10       47.69       39.42     16.29 o 
   6   0  10     5068.91     4941.34    145.75 o 
   8   0  10     3394.58     3634.06    122.56 o 
 -19   1  10       11.80       13.41     14.82 o 
 -17   1  10      178.90      188.95     21.72 o 
 -15   1  10     2655.08     2857.93     74.80 o 
 -13   1  10     6623.32     6466.60    103.97 o 
 -11   1  10      598.92      657.69     23.11 o 
  -9   1  10    23200.95    24378.37    214.87 o 
  -7   1  10      124.51      135.33      7.48 o 
  -5   1  10     2824.45     2838.98     34.15 o 
  -3   1  10     1307.31     1420.81     22.59 o 
  -1   1  10     1922.25     1821.72     31.57 o 
   1   1  10     2516.03     2569.93     40.97 o 
   3   1  10     1192.35     1226.57     31.47 o 
   5   1  10      779.68      757.69     33.25 o 
   7   1  10     5798.82     5840.58    117.54 o 
   9   1  10      681.14      639.40     34.52 o 
 -18   2  10     1750.47     1583.05     58.62 o 
 -16   2  10     1437.27     1285.06     40.71 o 
 -14   2  10      338.62      349.96     20.73 o 
 -12   2  10      969.30      944.92     30.46 o 
 -10   2  10     4232.60     4513.52     75.95 o 
  -8   2  10      474.54      489.33     13.71 o 
  -6   2  10     2781.56     3041.87     40.29 o 
  -4   2  10     5297.64     5181.44     70.86 o 
  -2   2  10     4243.12     4283.46     59.62 o 
   0   2  10      238.72      223.19     11.81 o 
   2   2  10     1995.99     1948.32     41.40 o 
   4   2  10      193.04      150.86     13.18 o 
   6   2  10     1764.54     1866.36     54.70 o 
   8   2  10      573.24      651.99     45.94 o 
 -17   3  10     1174.83     1152.86     40.68 o 
 -15   3  10      532.40      510.12     25.44 o 
 -13   3  10     4338.90     4037.95     76.11 o 
 -11   3  10      153.59      184.16     15.21 o 
  -9   3  10    17808.96    18576.20    246.39 o 
  -7   3  10     6138.56     6499.59    100.21 o 
  -5   3  10     5783.53     6117.28     79.70 o 
  -3   3  10     1251.00     1199.94     26.96 o 
  -1   3  10     2542.79     2419.48     55.06 o 
   1   3  10     3848.36     3900.35     68.35 o 
   3   3  10     2293.45     2312.63     68.04 o 
   5   3  10      289.48      274.03     21.05 o 
   7   3  10     1869.81     2079.98    111.71 o 
 -16   4  10      989.80      968.64     36.98 o 
 -14   4  10     1074.17      988.83     35.05 o 
 -12   4  10    15038.99    14666.43    207.48 o 
 -10   4  10     7422.29     7325.16    114.85 o 
  -8   4  10     2249.66     2331.08     63.45 o 
  -6   4  10       17.23        9.77      7.60 o 
  -4   4  10     6290.73     6241.22     98.87 o 
  -2   4  10     2026.94     2019.98     45.36 o 
   0   4  10      688.39      746.65     26.17 o 
   2   4  10       54.04       67.85     11.58 o 
   4   4  10     7049.32     7096.25    113.53 o 
   6   4  10     3927.98     4107.16     97.18 o 
 -15   5  10      959.35      928.07     66.59 o 
 -13   5  10     1600.96     1536.73     45.14 o 
 -11   5  10      273.04      235.53     23.19 o 
  -9   5  10     1722.05     1660.06     54.41 o 
  -7   5  10     1523.68     1537.95     51.91 o 
  -5   5  10     1638.75     1722.31     79.41 o 
  -3   5  10      182.18      157.40     14.88 o 
  -1   5  10       15.31       21.98      9.87 o 
   1   5  10      824.65      836.79     30.13 o 
   3   5  10     2190.10     2243.16     59.35 o 
   5   5  10      149.03      139.32     22.87 o 
 -14   6  10      879.86      917.13     55.78 o 
 -12   6  10      849.74      883.19     42.75 o 
 -10   6  10      667.74      574.70     33.38 o 
  -8   6  10     2708.03     2723.88     76.57 o 
  -6   6  10      152.04      129.62     34.86 o 
  -4   6  10      119.32      124.73     19.20 o 
  -2   6  10       11.99        1.00     10.48 o 
   0   6  10     1362.44     1320.89     40.32 o 
   2   6  10     1166.73     1165.81     38.21 o 
   4   6  10      691.55      735.49     43.60 o 
 -11   7  10       55.26       51.29     17.40 o 
  -9   7  10     1761.66     1735.58    122.47 o 
  -7   7  10      233.84      244.81     25.94 o 
  -5   7  10     1842.89     1869.71     64.45 o 
  -3   7  10      487.56      486.76     34.56 o 
  -1   7  10     2305.43     2248.58    119.07 o 
   1   7  10        1.06        6.40     12.96 o 
 -19   1  11      955.78      902.42     45.03 o 
 -17   1  11      786.39      829.94     40.74 o 
 -15   1  11     2621.06     2636.58     59.25 o 
 -13   1  11     6123.99     6109.69    100.04 o 
 -11   1  11       12.70       18.01      6.35 o 
  -9   1  11    16790.57    17775.12    161.23 o 
  -7   1  11     2828.87     3052.66     37.18 o 
  -5   1  11     2159.71     2240.74     45.02 o 
  -3   1  11     1529.40     1428.85     27.82 o 
  -1   1  11     5723.74     5486.52     71.84 o 
   1   1  11     3606.95     3612.42     61.55 o 
   3   1  11     5953.62     6036.71    115.55 o 
   5   1  11      286.62      281.03     23.28 o 
   7   1  11     1745.42     1857.27     57.47 o 
 -18   2  11      805.92      829.09     35.42 o 
 -16   2  11     9423.00     9421.48    148.72 o 
 -14   2  11       54.21       39.05     10.75 o 
 -12   2  11     6535.97     6743.25    107.20 o 
 -10   2  11     7701.57     8024.81    103.41 o 
  -8   2  11     9316.00     9629.57    103.17 o 
  -6   2  11       12.16       12.49      5.24 o 
  -4   2  11     4241.98     4152.20    120.99 o 
  -2   2  11      206.74      172.55     10.62 o 
   0   2  11    17808.54    18060.87    202.65 o 
   2   2  11      347.24      339.88     15.46 o 
   4   2  11     3028.03     3065.84    118.26 o 
   6   2  11     2281.38     2381.15     88.91 o 
 -17   3  11       18.83       40.90     13.23 o 
 -15   3  11     2794.34     2663.54     61.67 o 
 -13   3  11     3307.01     3281.81     67.10 o 
 -11   3  11        8.18       -0.85      7.39 o 
  -9   3  11      759.77      820.33     28.70 o 
  -7   3  11     1516.74     1486.54     37.15 o 
  -5   3  11     1639.99     1738.16     33.58 o 
  -3   3  11     2442.25     2507.03     43.17 o 
  -1   3  11      641.12      626.95     23.32 o 
   1   3  11     4320.21     4265.31     74.38 o 
   3   3  11     2473.01     2463.34     52.72 o 
   5   3  11      102.62      115.07     17.35 o 
   7   3  11      833.00      788.37     49.21 o 
 -16   4  11       12.55       24.80     12.13 o 
 -14   4  11      341.32      315.38     26.08 o 
 -12   4  11      445.16      416.07     26.11 o 
 -10   4  11        4.07       33.65     12.86 o 
  -8   4  11     2214.56     2218.95     62.58 o 
  -6   4  11      161.11      171.11     14.87 o 
  -4   4  11     1090.63     1039.96     26.64 o 
  -2   4  11      538.36      557.49     29.29 o 
   0   4  11      174.00      239.09     44.17 o 
   2   4  11      255.10      252.79     22.44 o 
   4   4  11      325.96      301.89     20.10 o 
   6   4  11       19.95       28.51     12.58 o 
 -15   5  11      394.66      369.55     25.13 o 
 -13   5  11      209.61      178.00     22.70 o 
 -11   5  11      359.86      362.92     27.71 o 
  -9   5  11     2982.34     2993.58     84.17 o 
  -7   5  11      105.39      103.68     17.33 o 
  -5   5  11     4891.94     5033.91    157.45 o 
  -3   5  11     1560.56     1464.08     60.26 o 
  -1   5  11     4611.55     4475.70     82.13 o 
   1   5  11     1460.03     1504.62     42.17 o 
   3   5  11      602.47      627.60     28.19 o 
 -12   6  11     2981.75     2863.36     82.81 o 
 -10   6  11      371.63      404.63     30.10 o 
  -8   6  11     1610.18     1730.05     59.74 o 
  -6   6  11      200.94      236.93     25.95 o 
  -4   6  11     2165.84     2237.47     55.32 o 
  -2   6  11      116.08       97.61     15.59 o 
   0   6  11     3274.38     3256.45     69.87 o 
   2   6  11       40.35       60.75     14.42 o 
  -9   7  11      257.38      258.89     26.90 o 
  -7   7  11      111.48      102.99     29.05 o 
  -5   7  11       50.74       43.18     17.10 o 
  -3   7  11      356.76      375.51     32.05 o 
  -1   7  11        1.65        9.65     26.17 o 
 -18   0  12     2456.07     2340.05    103.15 o 
 -16   0  12    26229.66    25752.16    592.43 o 
 -14   0  12       75.58       66.09     14.27 o 
 -12   0  12      718.12      817.82     37.58 o 
 -10   0  12        9.96        9.25      6.41 o 
  -8   0  12    14631.70    15179.63    198.65 o 
  -6   0  12      209.93      180.85     11.91 o 
  -4   0  12     3309.11     3359.38     66.53 o 
  -2   0  12     2406.19     2176.82     74.81 o 
   0   0  12    33297.76    33551.70    703.94 o 
   2   0  12     2448.75     2377.85     86.10 o 
   4   0  12     2903.14     3112.17    106.77 o 
   6   0  12       55.91       71.02     25.08 o 
 -17   1  12      202.35      230.26     24.96 o 
 -15   1  12     5824.99     5800.52    101.07 o 
 -13   1  12     4357.42     4401.20     79.42 o 
 -11   1  12      194.55      211.56     11.40 o 
  -9   1  12      110.17      112.63      7.39 o 
  -7   1  12     1176.07     1246.59     23.05 o 
  -5   1  12      758.88      778.04     32.14 o 
  -3   1  12     2257.33     2160.77     44.25 o 
  -1   1  12     3026.54     2981.77     53.17 o 
   1   1  12     3105.07     3061.99     70.59 o 
   3   1  12     4999.08     5180.98    105.79 o 
   5   1  12       60.53       44.14     16.07 o 
   7   1  12      284.87      267.57     25.70 o 
 -18   2  12      719.20      669.38     31.96 o 
 -16   2  12      152.01      161.44     18.05 o 
 -14   2  12     3713.73     3697.51     86.79 o 
 -12   2  12     1575.69     1612.20     41.63 o 
 -10   2  12      517.87      553.07     19.49 o 
  -8   2  12        1.16        6.99      5.59 o 
  -6   2  12     1397.94     1436.14     29.68 o 
  -4   2  12     2577.15     2386.27     64.61 o 
  -2   2  12     1843.23     1790.46     34.47 o 
   0   2  12     1155.25     1060.75     26.36 o 
   2   2  12      414.08      389.87     19.55 o 
   4   2  12     1456.60     1567.06     50.31 o 
   6   2  12      201.94      215.61     22.97 o 
 -17   3  12     1790.18     1678.79     59.88 o 
 -15   3  12     1576.06     1553.06     55.29 o 
 -13   3  12        9.68       13.96      9.46 o 
 -11   3  12     2270.66     2223.29     64.49 o 
  -9   3  12     1270.45     1225.03     35.36 o 
  -7   3  12       56.85       88.01      9.22 o 
  -5   3  12      431.90      480.73     17.76 o 
  -3   3  12     1373.37     1281.65     29.56 o 
  -1   3  12     5932.74     5710.22     80.17 o 
   1   3  12      899.06      818.52     28.48 o 
   3   3  12     2176.28     2170.55     59.17 o 
   5   3  12      841.67      992.48     54.53 o 
 -16   4  12     2571.52     2606.27     65.27 o 
 -14   4  12      759.72      773.47     40.66 o 
 -12   4  12     4340.66     4343.01    103.43 o 
 -10   4  12     2951.29     2943.11     81.18 o 
  -8   4  12      491.71      495.07     23.43 o 
  -6   4  12     2381.85     2373.82     52.63 o 
  -4   4  12     7769.07     7894.75    103.62 o 
  -2   4  12     1225.37     1153.06     34.88 o 
   0   4  12     7455.31     7233.25    115.50 o 
   2   4  12      905.42      817.08     30.44 o 
   4   4  12     2700.97     2733.58     61.11 o 
 -15   5  12      101.02       73.75     19.88 o 
 -13   5  12      340.63      320.47     28.10 o 
 -11   5  12      132.50      107.84     18.93 o 
  -9   5  12      399.79      403.03     31.66 o 
  -7   5  12        7.46       19.30     14.72 o 
  -5   5  12        3.56        3.08      8.81 o 
  -3   5  12     4018.75     3719.02     73.21 o 
  -1   5  12      782.18      782.70     30.52 o 
   1   5  12      634.38      547.22     27.09 o 
   3   5  12      666.39      660.11     37.54 o 
 -12   6  12      244.08      170.04     23.50 o 
 -10   6  12      453.47      455.36     32.64 o 
  -8   6  12     3332.42     3298.57    171.92 o 
  -6   6  12      793.71      924.62     44.63 o 
  -4   6  12       50.19       60.15     14.84 o 
  -2   6  12      106.77       69.75     15.58 o 
   0   6  12     1287.09     1249.45     41.59 o 
  -7   7  12      781.61      805.45     43.68 o 
  -5   7  12     1895.47     1998.97    187.56 o 
 -17   1  13     1411.68     1420.49     44.80 o 
 -15   1  13     5027.51     4951.73     91.09 o 
 -13   1  13      115.97      117.35     13.68 o 
 -11   1  13     5011.93     5165.66     75.00 o 
  -9   1  13     3230.93     3509.49     43.76 o 
  -7   1  13     2389.78     2519.02     42.49 o 
  -5   1  13       63.22       91.31      8.82 o 
  -3   1  13     2699.98     2731.29     50.09 o 
  -1   1  13     3699.68     3574.00     77.51 o 
   1   1  13     1911.38     1861.47     53.21 o 
   3   1  13     1105.70     1206.32     44.18 o 
   5   1  13      396.81      390.66     28.19 o 
 -18   2  13      125.17       90.93     16.87 o 
 -16   2  13     8061.99     7931.28    131.96 o 
 -14   2  13      245.73      299.30     20.82 o 
 -12   2  13     1309.74     1382.50     39.08 o 
 -10   2  13      566.76      525.28     23.19 o 
  -8   2  13     3200.03     3291.36     52.10 o 
  -6   2  13     4457.65     4342.37     63.64 o 
  -4   2  13     6545.34     6417.55    147.29 o 
  -2   2  13      139.65      102.29     10.24 o 
   0   2  13    10394.48    10213.29    175.92 o 
   2   2  13      529.83      543.09     29.16 o 
   4   2  13     1750.17     1700.94     54.88 o 
 -17   3  13      983.26      959.62     38.44 o 
 -15   3  13      569.63      610.60     29.42 o 
 -13   3  13      652.24      665.60     36.29 o 
 -11   3  13       18.98       20.77     12.31 o 
  -9   3  13        7.49       10.88     11.24 o 
  -7   3  13     4970.63     5038.79     85.94 o 
  -5   3  13       26.96       21.48      9.15 o 
  -3   3  13     3486.82     3327.86     55.15 o 
  -1   3  13     1348.90     1346.25     32.32 o 
   1   3  13      164.27      139.96     14.52 o 
   3   3  13     1107.79      997.46     46.06 o 
 -16   4  13      331.63      305.01     31.04 o 
 -14   4  13      633.41      643.93     44.59 o 
 -12   4  13      650.89      698.07     37.06 o 
 -10   4  13       21.74       19.94     12.24 o 
  -8   4  13      967.25     1002.94     33.77 o 
  -6   4  13      162.06      169.64     23.53 o 
  -4   4  13      134.45      141.83     12.68 o 
  -2   4  13      304.34      221.00     15.41 o 
   0   4  13        5.89       22.35     10.56 o 
   2   4  13       31.78       22.77     11.93 o 
 -13   5  13        6.55       26.81     36.65 o 
 -11   5  13     2319.92     2346.70     71.90 o 
  -9   5  13      555.57      537.94     32.74 o 
  -7   5  13     2059.92     2222.85    105.16 o 
  -5   5  13       32.66       43.83     13.36 o 
  -3   5  13      755.33      751.06     26.28 o 
  -1   5  13      676.82      647.16     44.18 o 
   1   5  13      389.16      409.44     24.44 o 
 -10   6  13      180.20      169.37     23.55 o 
  -8   6  13     1275.75     1352.04     54.94 o 
  -6   6  13      619.63      587.88     37.16 o 
  -4   6  13     1571.84     1549.92     46.81 o 
  -2   6  13        5.76        0.62     11.88 o 
 -18   0  14      440.62      377.61     45.94 o 
 -16   0  14     2594.79     2610.82    132.79 o 
 -14   0  14      250.33      306.21     24.96 o 
 -12   0  14       21.17       21.62     11.11 o 
 -10   0  14     9189.06     9644.12    138.23 o 
  -8   0  14     6414.78     6686.24    132.42 o 
  -6   0  14     4523.13     4068.54    116.89 o 
  -4   0  14     2452.85     2595.58     86.65 o 
  -2   0  14       46.10       42.78     16.83 o 
   0   0  14     6620.85     6174.94    169.26 o 
   2   0  14      145.76      140.52     26.17 o 
   4   0  14       16.32       35.07     22.15 o 
 -17   1  14       44.24       13.79     11.92 o 
 -15   1  14     3392.16     3506.54     72.98 o 
 -13   1  14      601.98      636.09     22.98 o 
 -11   1  14      530.79      585.52     18.70 o 
  -9   1  14     2281.71     2295.89     41.49 o 
  -7   1  14    14929.67    15011.36    173.55 o 
  -5   1  14     1596.77     1616.86     36.33 o 
  -3   1  14     1093.98     1125.03     40.20 o 
  -1   1  14      403.48      407.63     24.69 o 
   1   1  14     1410.27     1449.96     47.66 o 
   3   1  14      212.65      236.53     23.51 o 
 -16   2  14       70.88       68.22     14.59 o 
 -14   2  14      437.19      461.85     44.40 o 
 -12   2  14      609.41      654.41     31.31 o 
 -10   2  14      465.63      495.79     23.31 o 
  -8   2  14      175.49      161.37     12.55 o 
  -6   2  14      468.97      500.36     18.77 o 
  -4   2  14       33.28       34.40      8.80 o 
  -2   2  14      487.06      375.63     24.23 o 
   0   2  14       21.39       23.84     13.19 o 
   2   2  14     1084.17     1117.57     43.32 o 
 -15   3  14     1202.30     1302.55     53.76 o 
 -13   3  14      521.95      491.63     33.52 o 
 -11   3  14     8626.41     8747.37    136.96 o 
  -9   3  14      753.17      731.52     36.55 o 
  -7   3  14     2838.43     2902.70     86.07 o 
  -5   3  14      199.45      139.92     12.39 o 
  -3   3  14     4537.58     4425.93     68.33 o 
  -1   3  14     1801.69     1960.67     45.57 o 
   1   3  14      779.56      713.55     34.34 o 
 -14   4  14     1402.78     1489.11     58.66 o 
 -12   4  14     1347.60     1426.36     53.94 o 
 -10   4  14     1692.85     1801.16     59.88 o 
  -8   4  14     1359.17     1397.99     65.53 o 
  -6   4  14     4000.03     4076.26     77.89 o 
  -4   4  14     5588.03     5332.81     80.03 o 
  -2   4  14        9.09       19.67      9.11 o 
   0   4  14      307.82      315.72     23.98 o 
 -13   5  14      365.10      303.93     35.08 o 
 -11   5  14     1231.35     1252.58     51.85 o 
  -9   5  14       15.01        3.82     12.60 o 
  -7   5  14      765.59      864.44     33.99 o 
  -5   5  14      138.00      140.63     16.83 o 
  -3   5  14     1555.57     1607.55     42.47 o 
  -1   5  14      684.76      676.96     26.57 o 
  -8   6  14      640.06      706.49     40.53 o 
  -6   6  14        6.82       10.12     13.13 o 
 -17   1  15        1.96        5.00     11.95 o 
 -15   1  15      827.16      877.80     38.82 o 
 -13   1  15      890.28      887.38     33.01 o 
 -11   1  15      783.82      781.35     29.03 o 
  -9   1  15      856.39      817.00     24.12 o 
  -7   1  15     7914.07     7771.73    138.00 o 
  -5   1  15      410.52      387.94     23.47 o 
  -3   1  15     1997.38     1997.40     54.87 o 
  -1   1  15       91.16       92.39     15.65 o 
   1   1  15     1129.85     1080.88     42.35 o 
 -16   2  15       31.55       29.09     12.65 o 
 -14   2  15     3522.30     3660.39     95.10 o 
 -12   2  15      682.41      635.16     28.83 o 
 -10   2  15     8088.54     8449.50    129.98 o 
  -8   2  15     4150.40     4197.38     64.76 o 
  -6   2  15     3675.27     3556.64     81.14 o 
  -4   2  15     3658.28     3578.76     90.06 o 
  -2   2  15      310.18      249.60     21.39 o 
   0   2  15      327.00      315.71     28.29 o 
   2   2  15      818.51      844.60     48.34 o 
 -15   3  15       72.03       94.45     30.84 o 
 -13   3  15      278.24      260.00     31.28 o 
 -11   3  15     4074.28     3999.93     83.06 o 
  -9   3  15      711.48      701.81     28.43 o 
  -7   3  15     4336.73     4396.72     80.91 o 
  -5   3  15      235.67      244.59     17.46 o 
  -3   3  15      254.89      296.09     18.68 o 
  -1   3  15      182.82      208.03     20.64 o 
   1   3  15       72.18       68.78     16.93 o 
 -14   4  15       58.96       78.59     29.75 o 
 -12   4  15       57.99       53.31     17.65 o 
 -10   4  15        4.63       34.12     17.22 o 
  -8   4  15       62.59       94.73     27.88 o 
  -6   4  15      255.74      281.04     20.87 o 
  -4   4  15       84.45       86.50     12.51 o 
  -2   4  15      498.91      528.10     23.06 o 
 -11   5  15     2486.84     2381.44     75.46 o 
  -9   5  15        2.16        2.06     14.19 o 
  -7   5  15     1914.49     2012.02     54.14 o 
  -5   5  15      127.44      108.72     17.18 o 
  -3   5  15     1074.68     1133.69     34.02 o 
 -16   0  16      145.06      145.16     23.14 o 
 -14   0  16     6461.14     6626.24    147.98 o 
 -10   0  16     7714.06     8410.27    210.31 o 
  -8   0  16     3889.32     3634.25    112.04 o 
  -6   0  16      758.83      750.03     46.27 o 
  -4   0  16     2160.42     1877.94     75.65 o 
  -2   0  16     1863.51     1635.08     72.48 o 
   0   0  16        5.93       32.14     19.44 o 
 -15   1  16     2351.89     2338.20     75.65 o 
 -13   1  16      285.91      283.81     21.15 o 
 -11   1  16      563.29      636.23     34.79 o 
  -9   1  16      490.07      527.34     57.45 o 
  -7   1  16     6440.72     6347.45    120.02 o 
  -5   1  16      995.64      984.32     47.58 o 
  -3   1  16       80.97       92.40     15.82 o 
  -1   1  16      872.49      864.35     37.33 o 
 -14   2  16       36.23       58.74     19.37 o 
 -12   2  16       11.76        6.44     11.17 o 
 -10   2  16        0.44        5.84      9.92 o 
  -8   2  16        3.31        4.56      9.40 o 
  -6   2  16       49.88       61.55     14.91 o 
  -4   2  16      215.26      174.25     18.85 o 
  -2   2  16      236.88      194.03     20.30 o 
   0   2  16       32.02       20.51     13.77 o 
 -13   3  16     2865.59     2746.70     80.66 o 
 -11   3  16     2735.49     2778.70     63.57 o 
  -9   3  16      600.82      632.47     54.46 o 
  -7   3  16      793.28      777.17     30.65 o 
  -5   3  16     1022.98     1046.86     32.92 o 
  -3   3  16     2459.45     2471.85     66.33 o 
 -12   4  16      521.69      520.69     36.20 o 
 -10   4  16     4233.73     4371.47     86.98 o 
  -8   4  16      982.23      960.34     35.54 o 
  -6   4  16      979.63      952.71     47.18 o 
  -4   4  16      338.55      321.93     19.12 o 
 -15   1  17      889.73      907.54     68.32 o 
 -13   1  17      551.19      552.54     35.61 o 
 -11   1  17     4179.50     4246.19    130.54 o 
  -9   1  17      313.81      276.07     22.81 o 
  -7   1  17     1446.60     1438.86     64.59 o 
  -5   1  17      728.34      698.55     32.59 o 
  -3   1  17      256.64      228.75     21.83 o 
 -14   2  17     4096.27     3942.17    102.79 o 
 -12   2  17     1634.06     1601.52     46.28 o 
 -10   2  17     3227.38     3553.84     83.71 o 
  -8   2  17      361.05      372.54     25.34 o 
  -6   2  17      523.81      559.66     30.08 o 
  -4   2  17       26.49       10.85     13.01 o 
 -11   3  17      754.28      769.10     33.04 o 
  -9   3  17       87.78       99.95     15.78 o 
  -7   3  17       99.37       61.59     15.90 o 
  -5   3  17        5.74        4.63     13.95 o 
 -10   0  18      781.30      877.54     52.14 o 
  -8   0  18      320.14      328.62     35.84 o 
  -6   0  18     2084.13     2087.17     84.66 o 
 -11   1  18      397.92      350.13     38.12 o 
  -9   1  18      785.12      706.31     33.79 o 
  -7   1  18      478.57      502.73     36.82 o 
  -5   1  18      244.53      289.12     24.94 o 
 -10   2  18     1040.02     1053.93     61.27 o 
  -8   2  18       11.17        0.87     19.00 o 
                                                 
